# Supplementary material for: A retrospective investigation of the population structure and geospatial distribution of Salmonella Paratyphi A in Kathmandu, Nepal
Source: PLoS Negl Trop Dis. 2024 Jun 18;18(6):e0011864. doi: 10.1371/journal.pntd.0011864 (PMC11216570; doi:10.1371/journal.pntd.0011864)
Supplement: S1 Table — (XLSX) [file pntd.0011864.s001.xlsx]

## Sheet: S1 Table
Table S1. S. Paratyphi A isolates included in this study
Strain	Accession	Acute/Carrier	Lineage	Genotype	GyrA	prt/wzx/rmlB	Date	Main_water	Treat_water	Anorexia	Nausea	Abdominal pain	Diarrhoea	Constipation	Headache
02TY004	ERX11732130_ERR12355174	Acute	A	2.4.3	S83F		2011-09	Municipal	Boil	Yes	Yes	Yes	No	No	Yes
02TY013	ERX11732131_ERR12355175	Acute	A	2.4.3	S83F		2011-12	Stone sprout	Filter	No	No	No	No	No	Yes
02TY036	ERX11732132_ERR12355176	Acute	A	2.4.3	S83F		2012-04	Municipal	Untreated	Yes	Yes	No	Yes	No	Yes
02TY041	ERX11732133_ERR12355177	Acute	A	2.4.3	S83F		2012-04	Municipal	Filter	Yes	Yes	No	Yes	No	Yes
02TY044	ERX11732134_ERR12355178	Acute	A	2.4.3	S83F		2012-08	Municipal	Filter	Yes	No	Yes	No	No	No
02TY046	ERX11732135_ERR12355179	Acute	A	2.4	S83F		2012-09	Municipal	Boil	No	No	No	No	Yes	Yes
02TY049	ERX11732136_ERR12355180	Acute	A	2.4.3	S83F		2012-05	Bottled	Untreated	Yes	No	Yes	No	No	Yes
02TY052	ERX11732137_ERR12355181	Acute	A	2.4.3	S83F	wzx-G329D	2012-05	Municipal	Filter	Yes	Yes	No	Yes	No	Yes
02TY053	ERX11732138_ERR12355182	Acute	A	2.4.3	S83F		2012-05	Municipal	Boil	Yes	No	No	No	No	No
02TY062	ERX11732139_ERR12355183	Acute	A	2.4.3	S83F		2012-10	Bottled	Untreated	No	Yes	No	No	No	Yes
02TY063	ERX11732140_ERR12355184	Acute	A	2.4.3	S83F		2012-10	Bottled	Untreated	Yes	Yes	No	No	No	No
02TY067	ERX11732141_ERR12355185	Acute	A	2.4.1	S83F	rmlB-H176Y	2012-06	Bottled	Boil	No	No	Yes	No	Yes	Yes
02TY068	ERX11732142_ERR12355186	Acute	A	2.4.3	S83F	wzx-G329D	2012-06	Bottled	Untreated	Yes	No	No	No	No	Yes
02TY072	ERX11732143_ERR12355187	Acute	A	2.4.3	S83F		2012-06	Bottled	Untreated	No	No	No	No	No	Yes
02TY074	ERX11732144_ERR12355188	Acute	A	2.4.3	S83F	wzx-G329D	2012-06	Municipal	Filter	Yes	No	No	No	No	Yes
02TY075	ERX11732145_ERR12355189	Acute	A	2.4.3	S83F		2012-11	Municipal	Boil	Yes	Yes	No	No	Yes	Yes
02TY076	ERX11732146_ERR12355190	Acute	A	2.4.3	S83F		2012-12	Municipal	Filter	Yes	No	No	No	No	No
02TY077	ERX11732147_ERR12355191	Acute	A	2.4.3	S83F		2012-07	Municipal	Filter	Yes	No	No	No	No	Yes
02TY081	ERX11732148_ERR12355192	Acute	A	2.4.3	S83F		2012-07	Well	Boil	No	Yes	No	No	No	Yes
02TY084	ERX11732149_ERR12355193	Acute	A	2.4.3	S83F		2012-07	Municipal	Filter	Yes	No	Yes	No	No	Yes
02TY085	ERX11732150_ERR12355194	Acute	A	2.4.3	S83F		2012-02	Tanker	Untreated	Yes	Yes	Yes	No	No	Yes
02TY086	ERX11732151_ERR12355195	Acute	A	2.4.3	S83F		2012-05	Municipal	Untreated	Yes	No	No	No	No	Yes
02TY091	ERX11732152_ERR12355196	Acute	A	2.4.3	S83F		2012-08	Stone sprout	Filter	Yes	No	No	No	No	Yes
02TY094	ERX11732153_ERR12355197	Acute	A	2.4.3	S83F	wzx-G329D	2012-08	Bottled	Untreated	Yes		No	No	Yes	Yes
02TY101	ERX11732154_ERR12355198	Acute	A	2.4.3	S83F		2012-01	Municipal	Filter	No	No	No	No	No	Yes
02TY109	ERX11732155_ERR12355199	Acute	A	2.4.3	S83F	wzx-G329D	2012-08	Municipal	Filter	Yes	Yes	No	No	Yes	Yes
02TY129	ERX11732156_ERR12355200	Acute	A	2.4.3	S83F	wzx-G329D	2013-04	Municipal	Untreated	Yes	No	No	No	No	Yes
02TY152	ERX11732157_ERR12355201	Acute	A	2.4.3	S83F		2013-04	Municipal	Boil	No	No	No	No	Yes	Yes
02TY153	ERX11732158_ERR12355202	Acute	A	2.4.3	S83F	wzx-G329D	2013-04	Municipal	Untreated	Yes	No	No	No	No	Yes
02TY155	ERX11732159_ERR12355203	Acute	A	2.4.3	S83F	wzx-G329D	2013-06	Municipal	Untreated	Yes	Yes	Yes	Yes	No	Yes
02TY180	ERX11732160_ERR12355204	Acute	C	2.3	S83F		2013-08	Municipal	Filter	No	No	No	Yes	No	Yes
02TY187	ERX11732161_ERR12355205	Acute	A	2.4.3	S83F	wzx-G329D	2013-08	Bottled	Untreated	Yes	No	No	No	No	Yes
02TY212	ERX11732162_ERR12355206	Acute	A	2.4.3	S83F	wzx-G329D	2014-12	Municipal	Untreated	No	No	No	No	No	Yes
02TY215	ERX11732163_ERR12355207	Acute	A	2.4.3	S83F		2014-01	Municipal	Filter	No	Yes	No	No	Yes	Yes
02TY221	ERX11732164_ERR12355208	Acute	A	2.4.3	S83F		2014-03	Municipal	Filter	Yes	Yes	No	No	No	Yes
02TY223	ERX11732165_ERR12355209	Acute	A	2.4.3	S83F	wzx-G329D	2014-04	Municipal	Filter	No	No	No	Yes	No	Yes
02TY224	ERX11732166_ERR12355210	Acute	A	2.4.1	S83F	rmlB-H176Y	2014-03	Stone sprout	Filter	No	No	No	No	No	Yes
02TY231	ERX11732167_ERR12355211	Acute	A	2.4.3	S83F		2014-01	Bottled	Untreated	Yes	No	Yes	No	Yes	Yes
02TY242	ERX11732168_ERR12355212	Acute	A	2.4.3	S83F	wzx-G329D	2014-06	Municipal	Filter	No	No	No	No	No	Yes
DM035	ERX095994_ERR119722	Acute	A	2.4.1	S83F	rmlB-H176Y	2005-06			Yes	Yes	Yes	No	Yes	Yes
DM038	ERX095995_ERR119723	Acute	A	2.4.1	S83F	rmlB-H176Y	2005-06			Yes	Yes	Yes	Yes	No	Yes
DM042	ERX095996_ERR119724	Acute	A	2.4.1	S83F	rmlB-H176Y	2005-06			Yes	No	No	No	No	Yes
DM049	ERX095997_ERR119725	Acute	A	2.4	WT		2005-06			Yes	No	No	No	No	Yes
DM056	ERX095998_ERR119726	Acute	A	2.4.1	S83F	rmlB-H176Y	2005-06			Yes	No	No	No	No	Yes
DM067	ERX095999_ERR119727	Acute	A	2.4.1	S83F	rmlB-H176Y	2005-06			Yes	Yes	Yes	No	No	Yes
DM072	ERX096000_ERR119728	Acute	A	2.4.1	S83F	rmlB-H176Y	2005-06			Yes	Yes	No	No	No	Yes
DM080	ERX096001_ERR119729	Acute	A	2.4.1	S83F	rmlB-H176Y	2005-06			No	No	Yes	No	No	Yes
DM082	ERX096002_ERR119730	Acute	A	2.4.1	S83F	rmlB-H176Y	2005-06			Yes	No	No	No	Yes	Yes
DM089	ERX096003_ERR119731	Acute	A	2.4.1	S83F	rmlB-H176Y	2005-06			Yes	No	No	Yes	No	Yes
DM098	ERX096004_ERR119732	Acute	A	2.4.1	S83F	rmlB-H176Y	2005-07			Yes	No	Yes	No	No	Yes
DM093	ERX096005_ERR119733	Acute	C	2.3.2	WT		2005-06			Yes	Yes	Yes	No	No	Yes
DM219	ERX096006_ERR119734	Acute	A	2.4.1	S83F	rmlB-H176Y	2005-07			No	No	No	No	Yes	Yes
DM233	ERX096007_ERR119735	Acute	A	2.4.1	S83F	rmlB-H176Y	2005-07			Yes	Yes	Yes	Yes	No	Yes
DM247	ERX096008_ERR119736	Acute	A	2.4.1	S83F	rmlB-H176Y	2005-08			Yes	No	No	No	No	Yes
DM254	ERX096009_ERR119737	Acute	A	2.4.1	S83F	rmlB-H176Y	2005-08			No	No	No	No	No	Yes
DM256	ERX096010_ERR119738	Acute	A	2.4.1	S83F	rmlB-H176Y	2005-08			No	No	No	No	No	Yes
DM253	ERX096011_ERR119739	Acute	A	2.4.1	S83F	rmlB-H176Y	2005-08			Yes	Yes	No	No	No	Yes
DM265	ERX096012_ERR119740	Acute	A	2.4.1	S83F	rmlB-H176Y	2005-08			No	No	No	No	No	Yes
DM274	ERX096013_ERR119741	Acute	A	2.4.1	S83F	rmlB-H176Y	2005-08			Yes	No	No	No	No	Yes
DM227	ERX096014_ERR119742	Acute	A	2.4.1	S83F	rmlB-H176Y	2005-07			No	No	No	No	No	Yes
DM295	ERX096015_ERR119743	Acute	A	2.4.1	S83F	rmlB-H176Y	2005-08			Yes	No	No	No	No	Yes
DM305	ERX096016_ERR119744	Acute	A	2.4.1	S83F	rmlB-H176Y	2005-08			Yes	Yes	Yes	No	No	Yes
DM313	ERX096017_ERR119745	Acute	C	2.3.3	WT	prt-C249C	2005-08			Yes	No	No	No	No	Yes
DM111	ERX096018_ERR119746	Acute	A	2.4.1	S83F	rmlB-H176Y	2005-07			Yes	No	No	No	No	Yes
DM116	ERX096019_ERR119747	Acute	A	2.4.1	S83F	rmlB-H176Y	2005-07			Yes	No	Yes	No	No	Yes
DM118	ERX096020_ERR119748	Acute	A	2.4.1	S83F	rmlB-H176Y	2005-07			Yes	No	No	Yes	No	Yes
DM158	ERX096021_ERR119749	Acute	A	2.4.1	S83F	rmlB-H176Y	2005-07			Yes	No	No	No	No	Yes
DM175	ERX096022_ERR119750	Acute	A	2.4.1	S83F	rmlB-H176Y	2005-07			No	No	No	No	No	Yes
DM178	ERX096023_ERR119751	Acute	A	2.4.1	S83F	rmlB-H176Y	2005-07			No	No	No	No	No	Yes
DM183	ERX096024_ERR119752	Acute	A	2.4.1	S83F	rmlB-H176Y	2005-07			No	No	Yes	No	No	Yes
DM186	ERX096025_ERR119753	Acute	A	2.3.2	S83F		2005-07			Yes	No	No	Yes	No	Yes
DM188	ERX096026_ERR119754	Acute	C	2.4.1	D87Y	rmlB-H176Y	2005-07			No	Yes	No	No	No	Yes
DM192	ERX096027_ERR119755	Acute	A	2.4.1	S83F	rmlB-H176Y	2005-07			Yes	No	Yes	No	No	Yes
DM211	ERX096028_ERR119756	Acute	A	2.4.1	S83F	rmlB-H176Y	2005-07			Yes	No	Yes	No	No	Yes
DM210	ERX096029_ERR119757	Acute	A	2.4.1	S83F	rmlB-H176Y	2005-07			No	No	No	No	No	Yes
DM323	ERX096030_ERR119758	Acute	A	2.4.1	S83F	rmlB-H176Y	2005-08			Yes	Yes	Yes	Yes	No	Yes
DM329	ERX096032_ERR119760	Acute	A	2.4.1	S83F	rmlB-H176Y	2005-08			Yes	No	No	No	No	No
DM356	ERX096033_ERR119761	Acute	A	2.4.1	S83F	rmlB-H176Y	2005-08			No	Yes	Yes	No	No	Yes
DM358	ERX096034_ERR119762	Acute	A	2.4.1	S83F	rmlB-H176Y	2005-08			No	No	Yes	No	No	Yes
DM363	ERX096035_ERR119763	Acute	C	2.3.3	WT	prt-C249C	2005-09			Yes	No	No	No	No	Yes
DM390	ERX096036_ERR119764	Acute	A	2.4.1	S83F	rmlB-H176Y	2005-09			No	No	No	No	No	Yes
DM387	ERX096037_ERR119765	Acute	A	2.4.1	S83F	rmlB-H176Y	2005-09			Yes	No	No	No	No	Yes
ED027	ERX096039_ERR119767	Acute	A	2.4.1	S83F	rmlB-H176Y	2006-05	Mix	Untreated	Yes	No	No	No	No	Yes
ED034	ERX096040_ERR119768	Acute	A	2.4.1	S83F	rmlB-H176Y	2006-05	Municipal	Untreated	No	No	No	No	No	Yes
ED037	ERX096041_ERR119769	Acute	A	2.4.1	S83F	rmlB-H176Y	2006-05	Well	Untreated	No	No	No	No	No	No
ED039	ERX096042_ERR119770	Acute	A	2.4.1	S83F	rmlB-H176Y	2006-05	Municipal	Boil	Yes	Yes	No	No	No	Yes
ED043	ERX096043_ERR119771	Acute	A	2.4.1	S83F	rmlB-H176Y	2006-05	Well	Untreated	Yes	Yes	Yes	Yes	No	Yes
ED044	ERX096044_ERR119772	Acute	A	2.4.1	S83F	rmlB-H176Y	2006-05	Mix	Boil	No	No	Yes	No	No	Yes
ED053	ERX096045_ERR119773	Acute	A	2.4.1	S83F	rmlB-H176Y	2006-05	Well	Chlorine	Yes	Yes	Yes	No	Yes	Yes
ED051	ERX096046_ERR119774	Acute	A	2.4.1	S83F	rmlB-H176Y	2006-05	Municipal	Other	No	No	No	No	No	Yes
ED065	ERX096047_ERR119775	Acute	A	2.4.1	S83F	rmlB-H176Y	2006-06	Municipal	Filter	Yes	No	Yes	No	No	Yes
ED068	ERX096048_ERR119776	Acute	A	2.4.1	S83F	rmlB-H176Y	2006-06	Municipal	Boil	No	No	No	No	No	Yes
ED070	ERX096049_ERR119777	Acute	A	2.4.1	S83F	rmlB-H176Y	2006-06	Municipal	Untreated	No	No	Yes	No	No	Yes
ED071	ERX096050_ERR119778	Acute	A	2.4.1	S83F	rmlB-H176Y	2006-06	Municipal	Untreated	Yes	No	No	No	No	Yes
ED079	ERX096051_ERR119779	Acute	A	2.4.1	S83F	rmlB-H176Y	2006-06	Stone spout	Untreated	No	No	Yes	No	No	Yes
ED074	ERX096052_ERR119780	Acute	C	2.3.2	WT		2006-06	Stone spout	Untreated	No	No	Yes	No	No	No
ED099	ERX096053_ERR119781	Acute	A	2.4.1	WT	rmlB-H176Y	2006-06	Municipal	Filter	No	No	No	No	No	Yes
ED035	ERX096054_ERR119782	Acute	A	2.4.1	S83F	rmlB-H176Y	2006-05	Municipal	Boil	Yes	No	Yes	No	No	Yes
ED161	ERX096055_ERR119783	Acute	A	2.4.1	S83F	rmlB-H176Y	2006-06	Well	Mix	No	Yes	No	No	No	Yes
ED164	ERX096056_ERR119784	Acute	A	2.4.1	S83F	rmlB-H176Y	2006-06	Municipal		Yes	Yes	No	No	Yes	Yes
ED168	ERX096057_ERR119785	Acute	A	2.4.1	S83F	rmlB-H176Y	2006-06	Mix	Boil	Yes	No	No	No	No	Yes
ED179	ERX096058_ERR119786	Acute	A	2.4.1	S83F	rmlB-H176Y	2006-07	Stone spout	Boil	Yes	No	No	No	No	Yes
ED182	ERX096059_ERR119787	Acute	A	2.4.1	S83F	rmlB-H176Y	2006-07	Stone spout	Untreated	Yes	No	No	No	No	Yes
ED191	ERX096060_ERR119788	Acute	A	2.4.1	S83F	rmlB-H176Y	2006-07	Well	Filter	Yes	No	No	Yes	No	Yes
ED192	ERX096061_ERR119789	Acute	A	2.4.1	S83F	rmlB-H176Y	2006-07	Mix	Untreated	No	No	Yes	No	No	Yes
ED194	ERX096062_ERR119790	Acute	A	2.4.1	S83F	rmlB-H176Y	2006-07			Yes	Yes	Yes	No	No	Yes
ED193	ERX096063_ERR119791	Acute	A	2.4.1	S83F	rmlB-H176Y	2006-07	Mix	Other	Yes	No	No	No	No	Yes
ED199	ERX096064_ERR119792	Acute	C	2.3.2	WT		2006-07	Stone spout	Boil	Yes	No	Yes	No	No	Yes
ED261	ERX096065_ERR119793	Acute	A	2.4.1	S83F	rmlB-H176Y	2006-07	Tanker	Untreated	No	Yes	No	No	No	Yes
ED262	ERX096066_ERR119794	Acute	A	2.4.1	S83F	rmlB-H176Y	2006-07	Well	Untreated	Yes	No	Yes	Yes	No	Yes
ED267	ERX096067_ERR119795	Acute	A	2.4.1	S83F	rmlB-H176Y	2006-07	Stone spout	Chlorine	No	No	No	No	Yes	Yes
ED275	ERX096068_ERR119796	Acute	A	2.4.1	S83F	rmlB-H176Y	2006-07	Municipal	Boil	No	Yes	No	No	No	Yes
ED272	ERX096069_ERR119797	Acute	A	2.4.1	S83F	rmlB-H176Y	2006-07	Well	Filter	Yes	Yes	No	No	No	Yes
ED274	ERX096070_ERR119798	Acute	A	2.4.1	S83F	rmlB-H176Y	2006-07	Municipal	Untreated	Yes	No	No	No	No	No
ED286	ERX096071_ERR119799	Acute	A	2.4.1	S83F	rmlB-H176Y	2006-07	Municipal	Mix	Yes	Yes	Yes	No	Yes	Yes
ED293	ERX096072_ERR119800	Acute	A	2.4.1	S83F	rmlB-H176Y	2006-07	Stone spout	Untreated	No	No	No	No	No	No
ED320	ERX096073_ERR119801	Acute	A	2.4.1	S83F	rmlB-H176Y	2006-08	Mix	Chlorine	Yes	No	No	No	No	Yes
ED317	ERX096074_ERR119802	Acute	A	2.4.1	S83F	rmlB-H176Y	2006-08	Mix	Filter	Yes	Yes	Yes	No	No	Yes
ED318	ERX096075_ERR119803	Acute	A	2.4.1	S83F	rmlB-H176Y	2006-08	Stone spout	Untreated	Yes	No	Yes	Yes	No	Yes
ED321	ERX096076_ERR119804	Acute	A	2.4.1	S83F	rmlB-H176Y	2006-08	Municipal	Mix	No	Yes	No	Yes	No	Yes
ED327	ERX096077_ERR119805	Acute	A	2.4.1	S83F	rmlB-H176Y	2006-08	Municipal	Untreated	Yes	Yes	Yes	No	Yes	Yes
ED523	ERX096078_ERR119806	Acute	A	2.4.1	S83F	rmlB-H176Y	2007-06	Mix	Filter	Yes	No	No	No	No	Yes
ED579	ERX096079_ERR119807	Acute	A	2.4.1	S83F	rmlB-H176Y	2007-07	Well	Filter	Yes	No	No	No	No	Yes
ED624	ERX096080_ERR119808	Acute	A	2.4.1	S83F	rmlB-H176Y	2007-08	Municipal	Chlorine	Yes	Yes	Yes	Yes	No	Yes
ED632	ERX096081_ERR119809	Acute	A	2.4.1	S83F	rmlB-H176Y	2007-08	Municipal	Filter	Yes	Yes	No	No	No	Yes
ED646	ERX096082_ERR119810	Acute	A	2.4.1	S83F	rmlB-H176Y	2007-09	Well	Boil	Yes	No	No	No	No	Yes
ED805	ERX096083_ERR119811	Acute	A	2.4.1	S83F	rmlB-H176Y	2008-06	Municipal	Untreated	Yes	No	No	No	No	Yes
ED849	ERX096084_ERR119812	Acute	A	2.4.1	S83F	rmlB-H176Y	2008-07	Stone spout	Mix	Yes	No	Yes	No	No	Yes
TY018	ERX096085_ERR119813	Acute	A	2.4.3	S83F	wzx-G329D	2008-08	Stone spout	Untreated	No	Yes	No	No	No	Yes
TY035	ERX096086_ERR119814	Acute	A	2.4.1	S83F	rmlB-H176Y	2008-09	Stone spout	Untreated	Yes	Yes	Yes	No	Yes	Yes
TY037	ERX096087_ERR119815	Acute	A	2.4.1	S83F	rmlB-H176Y	2008-09	Municipal	Filter	Yes	No	Yes	No	Yes	Yes
TY051	ERX096088_ERR119816	Acute	A	2.4.1	S83F	rmlB-H176Y	2008-10	Municipal	Filter	Yes	Yes	No	No	No	Yes
ED260	ERX096098_ERR119826	Acute	A	2.4.1	S83F	rmlB-H176Y	2006-07	Municipal	Chlorine	Yes	No	No	No	No	Yes
ED330	ERX096100_ERR119828	Acute	A	2.4.1	S83F	rmlB-H176Y	2006-08	Bottled	Other	Yes	Yes	No	No	No	Yes
ED335	ERX096101_ERR119829	Acute	A	2.4.1	S83F	rmlB-H176Y	2006-08	Well	Untreated	Yes	No	No	No	No	Yes
ED340	ERX096102_ERR119830	Acute	A	2.4.1	S83F	rmlB-H176Y	2006-08	Municipal	Filter	Yes	No	No	No	Yes	Yes
ED338	ERX096103_ERR119831	Acute	A	2.4.1	S83F	rmlB-H176Y	2006-08	Municipal	Filter	Yes	Yes	Yes	No	No	Yes
ED345	ERX096104_ERR119832	Acute	A	2.4.1	S83F	rmlB-H176Y	2006-08	Municipal	Mix	No	No	No	No	No	Yes
ED347	ERX096105_ERR119833	Acute	A	2.4.1	S83F	rmlB-H176Y	2006-08	Mix	Untreated	No	No	No	No	No	Yes
ED348	ERX096106_ERR119834	Acute	A	2.4.1	S83F	rmlB-H176Y	2006-08	Well	Other	Yes	Yes	No	No	No	Yes
ED356	ERX096107_ERR119835	Acute	A	2.4.1	S83F	rmlB-H176Y	2006-08	Stone spout	Untreated	Yes	No	No	Yes	No	Yes
ED361	ERX096108_ERR119836	Acute	A	2.4.1	S83F	rmlB-H176Y	2006-08	Municipal	Untreated	Yes	Yes	Yes	No	Yes	Yes
ED362	ERX096109_ERR119837	Acute	A	2.4.1	S83F	rmlB-H176Y	2006-08	Municipal	Filter	Yes	Yes	No	Yes	No	Yes
ED366	ERX096110_ERR119838	Acute	A	2.4.1	S83F	rmlB-H176Y	2006-08	Well	Boil	No	No	No	No	No	No
ED363	ERX096111_ERR119839	Acute	A	2.4.1	S83F	rmlB-H176Y	2006-08	Mix	Untreated	Yes	Yes	Yes	No	No	Yes
ED375	ERX096113_ERR119841	Acute	A	2.4.1	S83F	rmlB-H176Y	2006-08	Municipal	Chlorine	Yes	Yes	Yes	No	No	Yes
ED383	ERX096114_ERR119842	Acute	A	2.4.1	S83F	rmlB-H176Y	2006-08	Well	Untreated	No	No	Yes	Yes	Yes	Yes
ED408	ERX096115_ERR119843	Acute	A	2.4.1	S83F	rmlB-H176Y	2006-12	Stone spout	Boil	Yes	Yes	Yes	No	No	Yes
ED416	ERX096116_ERR119844	Acute	C	2.3.2	WT		2007-01	Well	Boil	Yes	Yes	No	No	No	Yes
ED417	ERX096117_ERR119845	Acute	A	2.4.1	S83F	rmlB-H176Y	2007-01	Stone spout	Mix	Yes	No	Yes	No	Yes	Yes
ED432	ERX096118_ERR119846	Acute	A	2.4.1	S83F	rmlB-H176Y	2007-03	Municipal	Mix	Yes	Yes	No	No	No	Yes
ED443	ERX096119_ERR119847	Acute	A	2.4.1	S83F	rmlB-H176Y	2007-03	Bottled	Untreated	Yes	No	No	Yes	No	Yes
ED446	ERX096120_ERR119848	Acute	A	2.4	D87Y		2007-03	Stone spout	Boil	No	No	No	No	No	Yes
ED459	ERX096121_ERR119849	Acute	A	2.4.1	S83F	rmlB-H176Y	2007-04	Mix	Untreated	Yes	Yes	No	No	No	Yes
ED494	ERX096122_ERR119850	Acute	A	2.4.1	S83F	rmlB-H176Y	2007-05	Municipal	Untreated	Yes	Yes	Yes	No	No	Yes
ED503	ERX096123_ERR119851	Acute	A	2.4.1	S83F	rmlB-H176Y	2007-05	Stone spout	Untreated	Yes	No	No	No	No	No
SPA06	ERX151802_ERR175656	Acute	A	2.4.1	S83F	rmlB-H176Y	2011-03	Well	Filter	Yes	No	No	No	No	Yes
SPA07	ERX151803_ERR175657	Acute	A	2.4.3	S83F	wzx-G329D	2011-03	Bottled	Filter	Yes	No	No	No	No	Yes
SPA09	ERX151804_ERR175658	Acute	A	2.4.1	S83F	rmlB-H176Y	2011-11	Municipal	Filter	Yes	Yes	No	No	No	Yes
SPA014	ERX151806_ERR175660	Acute	A	2.4.1	S83F	rmlB-H176Y	2011-11	Municipal	Mix	Yes	Yes	No	No	No	Yes
SPA017	ERX151808_ERR175662	Acute	A	2.4.3	S83F	wzx-G329D	2011-04	Stone spout	Mix	Yes	No	No	No	No	Yes
SPA018	ERX151809_ERR175663	Acute	A	2.4.1	S83F	rmlB-H176Y	2011-04	Municipal	Untreated	Yes	Yes	Yes	No	No	Yes
SPA019	ERX151810_ERR175664	Acute	A	2.4.1	S83F	rmlB-H176Y	2011-04	Municipal	Filter	No	Yes	No	No	No	Yes
SPA020	ERX151811_ERR175665	Acute	A	2.4.3	S83F	wzx-G329D	2011-04	Bottled	Filter	No	No	No	No	No	Yes
SPA021	ERX151812_ERR175666	Acute	A	2.4.3	S83F	wzx-G329D	2011-05	Bottled	Mix	No	Yes	No	No	No	Yes
SPA023	ERX151813_ERR175667	Acute	A	2.4.1	S83F	rmlB-H176Y	2011-03	Bottled	Filter	Yes	No	No	No	No	Yes
SPA024	ERX151814_ERR175668	Acute	A	2.4.3	S83F	wzx-G329D	2011-05	Well	Filter	Yes	No	No	No	No	Yes
SPA028	ERX151817_ERR175671	Acute	A	2.4.1	S83F	rmlB-H176Y	2011-05	Municipal	Filter	No	Yes	Yes	No	Yes	Yes
SPA029	ERX151818_ERR175672	Acute	A	2.4.3	S83F	wzx-G329D	2011-05	Municipal	Filter	Yes	Yes	Yes	No	No	Yes
SPA030	ERX151819_ERR175673	Acute	A	2.4.1	S83F	rmlB-H176Y	2011-05	Municipal	Boil	No	Yes	Yes	No	No	Yes
SPA032	ERX151820_ERR175674	Acute	A	2.4.1	S83F	rmlB-H176Y	2011-05	Municipal	Filter	Yes	No	No	No	No	Yes
SPA033	ERX151821_ERR175675	Acute	A	2.4.1	S83F	rmlB-H176Y	2011-05	Municipal	Filter	No	No	No	No	No	Yes
SPA034	ERX151822_ERR175676	Acute	A	2.4.3	S83F	wzx-G329D	2011-05	Municipal	Filter	Yes	No	No	No	No	Yes
SPA037	ERX151823_ERR175677	Acute	A	2.4.3	S83F	wzx-G329D	2011-05	Stone spout	Untreated	No	No	No	No	No	No
SPA038	ERX151824_ERR175678	Acute	A	2.4.3	S83F	wzx-G329D	2011-05	Stone spout	Untreated	Yes	No	Yes	No	No	Yes
SPA042	ERX151825_ERR175679	Acute	A	2.4.1	S83F	rmlB-H176Y	2011-06	Municipal	Filter	Yes	No	No	No	No	Yes
SPA046	ERX151826_ERR175680	Acute	A	2.4.3	S83F	wzx-G329D	2011-06	Stone spout	Untreated	Yes	No	No	No	No	No
SPA047	ERX151827_ERR175681	Acute	A	2.4	S83F		2011-06	Municipal	Filter	Yes	Yes	Yes	Yes	No	Yes
SPA048	ERX151828_ERR175682	Acute	A	2.4.1	S83F	rmlB-H176Y	2011-06	Municipal	Filter	No	No	Yes	No	No	Yes
SPA052	ERX151829_ERR175683	Acute	A	2.4.3	S83F	wzx-G329D	2011-10	Municipal	Boil	No	No	No	No	No	No
SPA053	ERX151830_ERR175684	Acute	A	2.4.1	S83F	rmlB-H176Y	2011-07	Mix	Untreated	Yes	Yes	No	No	Yes	Yes
SPA055	ERX151831_ERR175685	Acute	A	2.4.3	S83F	wzx-G329D	2011-07	Municipal	Filter	Yes	No	No	No	No	Yes
SPA056	ERX151832_ERR175686	Acute	A	2.4.3	S83F	wzx-G329D	2011-07	Municipal	Untreated	Yes	Yes	Yes	No	No	Yes
SPA057	ERX151833_ERR175687	Acute	A	2.4.3	S83F	wzx-G329D	2011-07	Mix	Filter	Yes	Yes	No	Yes	No	Yes
SPA058	ERX151834_ERR175688	Acute	A	2.4.1	S83F	rmlB-H176Y	2011-07	Mix	Untreated	Yes	Yes	No	No	No	Yes
SPA062	ERX151835_ERR175689	Acute	A	2.4.3	S83F		2011-07	Municipal	Boil	Yes	No	No	Yes	No	No
SPA063	ERX151836_ERR175690	Acute	A	2.4.3	S83F		2011-07	Bottled	Filter	Yes	No	No	No	No	Yes
SPA064	ERX151837_ERR175691	Acute	A	2.4.3	S83F	wzx-G329D	2011-07	Mix	Untreated	Yes	Yes	No	No	No	Yes
SPA072	ERX151838_ERR175692	Acute	A	2.4.3	S83F	wzx-G329D	2011-02	Municipal	Untreated	No	No	No	No	No	Yes
SPA076	ERX151839_ERR175693	Acute	A	2.4.3	S83F	wzx-G329D	2011-07	Municipal	Filter	No	No	Yes	Yes	No	Yes
SPA077	ERX151840_ERR175694	Acute	A	2.4.1	S83F	rmlB-H176Y	2011-08	Municipal	Filter	Yes	Yes	Yes	No	No	Yes
SPA078	ERX151841_ERR175695	Acute	A	2.4.3	S83F	wzx-G329D	2011-08	Municipal	Filter	Yes	No	No	No	No	Yes
SPA079	ERX151842_ERR175696	Acute	C	2.3.3	S83F	prt-C249C	2011-08	Municipal	Filter	Yes	Yes	Yes	Yes	No	Yes
SPA082	ERX151843_ERR175697	Acute	A	2.4.3	S83F	wzx-G329D	2011-08	Bottled	Filter	No	No	No	No	No	Yes
SPA085	ERX151844_ERR175698	Acute	A	2.4.3	S83F	wzx-G329D	2011-08	Municipal	Untreated	Yes	Yes	No	No	No	Yes
SPA086	ERX151845_ERR175699	Acute	A	2.4.3	S83F	wzx-G329D	2011-08	Municipal	Mix	Yes	No	No	No	No	Yes
SPA096	ERX151846_ERR175700	Acute	A	2.4.3	S83F	wzx-G329D	2011-09	Municipal	Mix	Yes	Yes	Yes	No	No	Yes
SPA098	ERX151847_ERR175701	Acute	A	2.4.3	S83F	wzx-G329D	2011-09	Municipal	Filter	Yes	Yes	Yes	No	No	Yes
SPA100	ERX151848_ERR175702	Acute	A	2.4.3	S83F	wzx-G329D	2011-09	Municipal	Untreated	No	Yes	Yes	No	No	Yes
SPA102	ERX151849_ERR175703	Acute	A	2.4.3	S83F		2011-09	Municipal	Mix	Yes	Yes	No	No	No	Yes
GB63	ERX1996827_ERR028499	Carrier	A	2.4.1	S83F	rmlB-H176Y	2007-12
GB58	ERX1996828_ERR028500	Carrier	A	2.4.1	S83F	rmlB-H176Y	2007-12
GB113	ERX1996830_ERR028502	Carrier	C	2.3	WT		2008-01
GB193	ERX1996831_ERR028503	Carrier	A	2.4	WT		2008-03
GB214	ERX1996832_ERR028493	Carrier	F	1.1	WT		2008-03
GB224	ERX1996833_ERR028494	Carrier	C	2.3.2	WT		2008-03
GB245	ERX1996834_ERR028495	Carrier	A	2.4.1	S83F	rmlB-H176Y	2008-04
GB280	ERX1996837_ERR028510	Carrier	A	2.4.1	S83F	rmlB-H176Y	2008-05
GB493	ERX1996842_ERR028515	Carrier	A	2.4.1	S83F	rmlB-H176Y	2008-10
GB624	ERX1996844_ERR028506	Carrier	A	2.4.1	WT	rmlB-H176Y	2009-01
GB625	ERX1996845_ERR028507	Carrier	A	2.4.1	S83F	rmlB-H176Y	2009-01
GB637	ERX1996846_ERR028508	Carrier	C	2.3.3	S83F	prt-C249C	2009-01
GB640	ERX2004870_ERR026895	Carrier	A	2.4	S83F		2009-01
GB20	ERX2004874_ERR026902	Carrier	A	2.4.1	S83F	rmlB-H176Y	2009-06
GB75	ERX2004876_ERR026904	Carrier	A	2.4.1	S83F	rmlB-H176Y	2009-06
GB726	ERX2004881_ERR026898	Carrier	A	2.4	S83Y		2009-04
