# Supplementary material for: A retrospective investigation of the population structure and geospatial distribution of Salmonella Paratyphi A in Kathmandu, Nepal
Source: PLoS Negl Trop Dis. 2024 Jun 18;18(6):e0011864. doi: 10.1371/journal.pntd.0011864 (PMC11216570; doi:10.1371/journal.pntd.0011864)
Supplement: S2 Table — (XLSX) [file pntd.0011864.s002.xlsx]

## Sheet: Sheet1
S2 Table. S. Paratyphi A isolates from a global collection
Strain	Accession	Genotype	GyrA	wzx	prt	ddhB	rmlC	rmlB	rmlD	Country	Year	Lineage
5431_5#11	ERR028951	1	0	wzx-G329D	0	0	0	0	0	Turkey	1952	F
5587_7#1	ERR030120	1	0	0	0	0	0	0	0	Morocco	1957	F
3600_1#12	ERR033912	2.4.1	gyrA-S83F	wzx-G329D	0	0	0	0	0	India	2004	A
3600_1#8	ERR033919	2.3	0	wzx-G329D	0	0	0	0	0	Karachi.Pakistan	2002	C3
3600_2#10	ERR033923	2.4	0	wzx-G329D	0	0	0	0	0	India	2005	A
3600_2#5	ERR033929	2.4.3	gyrA-S83F	wzx-G329D	0	0	0	0	0	India	2007	A1
3600_2#8	ERR033932	2.4.6	gyrA-S83F	wzx-G329D	0	0	0	0	0	India	2007	A
3600_2#9	ERR033933	2.4.2	gyrA-S83F	wzx-G329D	0	0	0	0	rmlD-G262S	India	2005	A
3600_3#10	ERR033936	2.3.3	gyrA-S83F	wzx-G329D	prt-C249C	0	0	0	0	Karachi.Pakistan	2004	C4
3600_3#12	ERR033938	2.4.1	gyrA-S83F	wzx-G329D	0	0	0	0	0	India	2004	A
3600_3#3	ERR033940	2.3	0	0	0	0	0	0	0	India	2004	C3
3600_3#6	ERR033943	2.4.1	gyrA-S83F	wzx-G329D	0	0	0	0	0	India	2005	A
3600_3#7	ERR033944	2.4.1	gyrA-S83F	wzx-G329D	0	0	0	0	0	India	2005	A
5192_1#10	ERR034053	2	0	wzx-G329D	0	0	0	0	0	South_America	2005	E
5192_1#11	ERR034054	1	0	wzx-G329D	0	0	0	0	0	Brazil	2005	F
5192_1#4	ERR034058	2.4.1	gyrA-S83F	0	0	0	0	rmlB-H176Y	0	Malawi	2005	A2
5192_1#5	ERR034059	2.3	0	wzx-G329D	0	0	0	0	0	Ghana	2007	C3
7748_5#49	ERR134160	2.3	0	0	0	0	0	0	0	Mali	2002	C3
7748_5#50	ERR134161	2.4	0	wzx-G329D	0	0	0	0	0	Indonesia	2001	A
7748_5#51	ERR134162	2.4	gyrA-S83F	wzx-G329D	0	0	0	0	0	India	1997	A
7748_5#52	ERR134163	2.4	0	0	0	0	0	0	0	Indonesia	1999	A
7748_5#53	ERR134164	2.4.1	gyrA-S83F	wzx-G329D	0	0	0	0	0	India	2006	A
7748_5#54	ERR134165	2.3.4	gyrA-S83Y	0	0	0	0	0	0	Nepal	2005	C5
7748_5#55	ERR134166	2.4.6	gyrA-S83F	wzx-G329D	0	0	0	0	0	India	2004	A
7748_5#56	ERR134167	2.3	gyrA-S83F	0	0	0	0	0	0	Pakistan	2005	C3
7748_5#57	ERR134168	2.3	0	0	0	0	0	0	0	Thailand	1999	C3
7748_5#58	ERR134169	2.3.3	0	wzx-G329D	prt-C249C	0	0	0	0	Pakistan	1997	C4
7748_5#59	ERR134170	2.3.1	0	wzx-G329D	0	0	0	0	0	Cambodia	2000	C5
7748_5#60	ERR134171	2.4	0	0	0	0	0	0	0	Iran	1949	B
7748_5#62	ERR134173	2.3	0	0	0	0	0	0	0	Senegal	2004	C3
7748_5#63	ERR134174	2.3	0	0	0	0	0	0	0	Chad	2000	C3
7748_5#64	ERR134175	2.3	0	wzx-G329D	0	0	0	0	0	Turkey	1999	C5
7748_5#65	ERR134176	2.3	0	0	0	0	0	0	0	Pakistan	1998	C3
7748_5#66	ERR134177	2.4.2	gyrA-S83F	wzx-G329D	0	0	0	0	rmlD-G262S	India	2001	A
7748_5#67	ERR134178	2.3	0	wzx-G329D	0	0	0	0	0	Cambodia	2005	C5
7748_5#68	ERR134179	2.3	0	0	0	0	0	0	0	Pakistan	2001	C3
7748_5#69	ERR134180	2.3.4	gyrA-S83Y	wzx-G329D	0	0	0	0	0	Indonesia	2004	C5
7748_5#70	ERR134181	2.3	gyrA-S83F	wzx-G329D	0	0	0	0	0	Sri_Lanka	1999	C2
7748_5#71	ERR134182	2.2	0	wzx-G329D	0	ddhB-R348H	0	0	0	Morocco	1998	D
7748_5#72	ERR134183	2.4.2	gyrA-S83F	wzx-G329D	0	0	0	0	rmlD-G262S	India	2005	A
7748_5#73	ERR134184	2.3	0	wzx-G329D	0	0	0	0	0	Vietnam	2005	C5
7748_5#74	ERR134185	2.4.5	gyrA-S83F	wzx-G329D	0	0	0	0	0	India	2004	A
7748_5#75	ERR134186	2.3.1	0	wzx-G329D	0	0	0	0	0	Cambodia	2002	C5
7748_5#76	ERR134187	2.3	0	0	0	0	0	0	0	Guinea	2000	C3
7748_5#77	ERR134188	2.3.1	0	wzx-G329D	0	0	0	0	0	Cambodia	1999	C5
7748_5#78	ERR134189	2.3	0	0	0	0	0	0	0	Senegal	2001	C3
7748_5#79	ERR134190	2.4.8	gyrA-S83F	wzx-G329D	0	0	0	0	0	India	2005	A
7748_5#80	ERR134191	2	0	wzx-G329D	0	0	0	0	0	Peru	2001	E
7748_5#81	ERR134192	1.2.2	0	0	0	0	rmlC-E157K	0	0	Nepal	2001	F
7748_5#82	ERR134193	2.4.1	0	0	0	0	0	rmlB-H176Y	0	Nepal	2000	A2
7748_5#83	ERR134194	2.3.3	0	wzx-G329D	prt-C249C	0	0	0	0	Nepal	1999	C4
7748_5#84	ERR134195	2.3	0	wzx-G329D	0	0	0	0	0	Turkey	2004	C5
7748_5#85	ERR134196	2.3	0	0	0	0	0	0	0	Mali	2006	C3
7748_5#86	ERR134197	2.2	0	wzx-G329D	0	ddhB-R348H	0	0	0	Morocco	2000	D
7748_5#87	ERR134198	2.4.1	0	0	0	0	0	rmlB-H176Y	0	India	1999	A2
7748_5#88	ERR134199	2.3	0	0	0	0	0	0	0	Pakistan	1997	C3
7748_5#89	ERR134200	2.3	0	wzx-G329D	0	0	0	0	0	Guinea	2002	C3
7748_5#91	ERR134202	2.4.2	gyrA-S83F	0	0	0	0	0	rmlD-G262S	India	2006	A
7748_5#92	ERR134203	2.3.3	gyrA-S83F	wzx-G329D	prt-C249C	0	0	0	0	India	2000	C4
7748_5#93	ERR134204	2.3.3	gyrA-S83F	wzx-G329D	prt-C249C	0	0	0	0	China	2001	C4
7748_5#94	ERR134205	2.3	0	wzx-G329D	0	0	0	0	0	India	1997	C4
7748_5#95	ERR134206	2.4.1	gyrA-S83F	0	0	0	0	rmlB-H176Y	0	Nepal	2004	A2
7748_5#96	ERR134207	2.3	0	0	0	0	0	0	0	Guinea	2002	C3
7748_8#1	ERR134208	1	0	wzx-G329D	0	0	0	0	0	Albania	1917	F
7748_8#2	ERR134209	2.2	0	0	0	ddhB-R348H	0	0	0	Israel	1925	D
7748_8#3	ERR134210	2.4	0	0	0	0	0	0	0	Vietnam	1946	B
7748_8#5	ERR134212	0.1	0	wzx-G329D	0	0	0	0	0	HongKong	1971	G
7748_8#6	ERR134213	2.2	0	wzx-G329D	0	ddhB-R348H	0	0	0	France	1945	D
7748_8#7	ERR134214	2.4	0	0	0	0	0	0	0	France	1949	B
7748_8#8	ERR134215	2.2	0	0	0	ddhB-R348H	0	0	0	Denmark	1928	D
7748_8#9	ERR134216	2.4	0	0	0	0	0	0	0	Algeria	1949	B
7748_8#10	ERR134217	2.4	0	wzx-G329D	0	0	0	0	0	France	1949	A
7748_8#11	ERR134218	2.3	0	0	0	0	0	0	0	Algeria	1949	C1
7748_8#12	ERR134219	2.2	0	0	0	ddhB-R348H	0	0	0	France	1949	D
7748_8#16	ERR134223	1	0	wzx-G329D	0	0	0	0	0	Turkey	1952	F
7748_8#17	ERR134224	2.4	0	0	0	0	0	0	0	Tunisia	1954	A
7748_8#21	ERR134228	2.4	0	wzx-G329D	0	0	0	0	0	Cambodia	1958	A
7748_8#22	ERR134229	1	0	0	0	0	0	0	0	Brazil	1960	F
7748_8#23	ERR134230	2.4	0	0	0	0	0	0	0	Senegal	1952	B
7748_8#30	ERR134237	2.3.4	gyrA-S83Y	wzx-G329D	0	0	0	0	0	India	2006	C5
7748_8#34	ERR134241	2.2	0	wzx-G329D	0	ddhB-R348H	0	0	0	Morocco	1966	D
7748_8#36	ERR134243	2.4	0	wzx-G329D	0	0	0	0	0	Mali	1977	B
7748_8#38	ERR134245	2.3	gyrA-D87N	0	0	0	0	0	0	Cambodia	2006	C2
7748_8#39	ERR134246	2	0	wzx-G329D	0	0	0	0	0	Brazil	1980	E
7748_8#40	ERR134247	2.4.8	gyrA-S83F	0	0	0	0	0	0	India	2006	A
7748_8#41	ERR134248	2.3	0	0	0	0	0	0	0	Senegal	2006	C3
7748_8#43	ERR134250	2.2	0	wzx-G329D	0	ddhB-R348H	0	0	0	India	1954	D
7748_8#44	ERR134251	2.2	0	wzx-G329D	0	ddhB-R348H	0	0	0	Egypt	1954	D
7748_8#46	ERR134253	2.3	0	wzx-G329D	0	0	0	0	0	Vietnam	1963	C5
7748_8#47	ERR134254	2.3	0	0	0	0	0	0	0	Pakistan	2003	C3
7748_8#48	ERR134255	2.4.6	gyrA-S83F	wzx-G329D	0	0	0	0	0	Burma	2003	A
20087_8#12	ERR1837145	2.4.3	gyrA-S83F	wzx-G329D	0	0	0	0	0	Nepal	2015	A1
20087_8#20	ERR1837153	2.4.1	gyrA-S83F	0	0	0	0	rmlB-H176Y	0	Nepal	2014	A2
20087_8#48	ERR1837181	2.4.3	gyrA-S83F	wzx-G329D	0	0	0	0	0	Nepal	2011	A1
20087_8#52	ERR1837185	2.4.3	gyrA-S83F	wzx-G329D	0	0	0	0	0	Nepal	2011	A1
20087_8#53	ERR1837186	2.4.1	gyrA-S83F	0	0	0	0	rmlB-H176Y	0	Nepal	2012	A2
20087_8#61	ERR1837194	2.4.1	gyrA-S83F	0	0	0	0	rmlB-H176Y	0	Nepal	2010	A2
20087_8#62	ERR1837195	2.4.3	gyrA-S83F	wzx-G329D	0	0	0	0	0	Nepal	2010	A1
20087_8#65	ERR1837198	2.4.3	gyrA-S83F	wzx-G329D	0	0	0	0	0	Nepal	2010	A1
20087_8#66	ERR1837199	2.4.3	gyrA-S83F	wzx-G329D	0	0	0	0	0	Nepal	2010	A1
20087_8#67	ERR1837200	2.4.3	gyrA-S83F	wzx-G329D	0	0	0	0	0	Nepal	2010	A1
20087_8#71	ERR1837204	2.4.1	gyrA-S83F	0	0	0	0	rmlB-H176Y	0	Nepal	2009	A2
20087_8#74	ERR1837207	2.4.1	gyrA-S83F	0	0	0	0	rmlB-H176Y	0	Nepal	2009	A2
20087_8#75	ERR1837208	2.4.1	gyrA-S83F	0	0	0	0	rmlB-H176Y	0	Nepal	2009	A2
20087_8#76	ERR1837209	2.4.3	gyrA-S83F	wzx-G329D	0	0	0	0	0	Nepal	2009	A1
20621_8#22	ERR1837234	2.4.3	gyrA-S83F	wzx-G329D	0	0	0	0	0	Nepal	2010	A1
20621_8#65	ERR1837277	2.3.3	0	wzx-G329D	prt-C249C	0	0	0	0	Nepal	2013	C4
20621_8#79	ERR1837291	2.4.1	gyrA-S83F	0	0	0	0	rmlB-H176Y	0	Nepal	2009	A2
20621_8#80	ERR1837292	2.4.3	gyrA-S83F	wzx-G329D	0	0	0	0	0	Nepal	2009	A1
20621_8#81	ERR1837293	2.4.3	gyrA-S83F	wzx-G329D	0	0	0	0	0	Nepal	2009	A1
20621_8#82	ERR1837294	2.4.3	gyrA-S83F	wzx-G329D	0	0	0	0	0	Nepal	2009	A1
20621_8#83	ERR1837295	2.4.1	gyrA-S83F	0	0	0	0	rmlB-H176Y	0	Nepal	2009	A2
20621_8#84	ERR1837296	2.4.1	gyrA-S83F	0	0	0	0	rmlB-H176Y	0	Nepal	2009	A2
20621_8#85	ERR1837297	2.4.1	gyrA-S83F	0	0	0	0	rmlB-H176Y	0	Nepal	2009	A2
20621_8#86	ERR1837298	2.4.1	gyrA-S83F	0	0	0	0	rmlB-H176Y	0	Nepal	2009	A2
20621_8#87	ERR1837299	2.4.1	gyrA-S83F	0	0	0	0	rmlB-H176Y	0	Nepal	2009	A2
20621_8#88	ERR1837300	2.4.3	gyrA-S83F	wzx-G329D	0	0	0	0	0	Nepal	2010	A1
20621_8#89	ERR1837301	2.4.3	gyrA-S83F	wzx-G329D	0	0	0	0	0	Nepal	2010	A1
20621_8#90	ERR1837302	2.4.3	gyrA-S83F	wzx-G329D	0	0	0	0	0	Nepal	2010	A1
20621_8#91	ERR1837303	2.4.1	gyrA-S83F	0	0	0	0	rmlB-H176Y	0	Nepal	2010	A2
20949_8#1	ERR1837304	2.4.3	gyrA-S83F	wzx-G329D	0	0	0	0	0	Nepal	2010	A1
20949_8#2	ERR1837305	2.4.3	gyrA-S83F	0	0	0	0	0	0	Nepal	2011	A1
20949_8#10	ERR1837307	2.4.1	gyrA-S83F	0	0	0	0	rmlB-H176Y	0	Nepal	2011	A2
20949_8#11	ERR1837308	2.4.1	gyrA-S83F	0	0	0	0	rmlB-H176Y	0	Nepal	2011	A2
20949_8#12	ERR1837309	2.4.3	gyrA-S83F	wzx-G329D	0	0	0	0	0	Nepal	2011	A1
20949_8#13	ERR1837310	2.4.3	gyrA-S83F	wzx-G329D	0	0	0	0	0	Nepal	2011	A1
20949_8#14	ERR1837311	2.4.3	gyrA-S83F	wzx-G329D	0	0	0	0	0	Nepal	2011	A1
20949_8#15	ERR1837312	2.4.3	gyrA-S83F	wzx-G329D	0	0	0	0	0	Nepal	2011	A1
20949_8#16	ERR1837313	2.4.3	gyrA-S83F	wzx-G329D	0	0	0	0	0	Nepal	2011	A1
20949_8#17	ERR1837314	2.4.3	gyrA-S83F	wzx-G329D	0	0	0	0	0	Nepal	2011	A1
20949_8#19	ERR1837316	2.4.3	gyrA-S83F	wzx-G329D	0	0	0	0	0	Nepal	2011	A1
20949_8#21	ERR1837318	2.4.3	gyrA-S83F	wzx-G329D	0	0	0	0	0	Nepal	2012	A1
20949_8#22	ERR1837319	2.4.3	gyrA-S83F	wzx-G329D	0	0	0	0	0	Nepal	2012	A1
20949_8#23	ERR1837320	2.4.3	gyrA-S83F	wzx-G329D	0	0	0	0	0	Nepal	2012	A1
20949_8#24	ERR1837321	2.4.3	gyrA-S83F	wzx-G329D	0	0	0	0	0	Nepal	2012	A1
20949_8#25	ERR1837322	2.4.3	gyrA-S83F	wzx-G329D	0	0	0	0	0	Nepal	2012	A1
20949_8#26	ERR1837323	2.4.3	gyrA-S83F	0	0	0	0	0	0	Nepal	2012	A1
20949_8#27	ERR1837324	2.4.1	gyrA-S83F	0	0	0	0	rmlB-H176Y	0	Nepal	2012	A2
20949_8#28	ERR1837325	2.4.1	gyrA-S83F	0	0	0	0	rmlB-H176Y	0	Nepal	2012	A2
20949_8#29	ERR1837326	2.4.1	gyrA-S83F	0	0	0	0	rmlB-H176Y	0	Nepal	2012	A2
20949_8#30	ERR1837327	2.4.3	gyrA-S83F	wzx-G329D	0	0	0	0	0	Nepal	2013	A1
20949_8#33	ERR1837330	2.4.3	gyrA-S83F	wzx-G329D	0	0	0	0	0	Nepal	2013	A1
20949_8#35	ERR1837332	2.4.3	gyrA-S83F	0	0	0	0	0	0	Nepal	2013	A1
20949_8#36	ERR1837333	2.4.3	gyrA-S83F	wzx-G329D	0	0	0	0	0	Nepal	2014	A1
20949_8#37	ERR1837334	2.4.3	gyrA-S83F	wzx-G329D	0	0	0	0	0	Nepal	2014	A1
20949_8#4	ERR1842960	2.4.1	gyrA-S83F	0	0	0	0	rmlB-H176Y	0	Nepal	2010	A2
20949_8#5	ERR1842961	2.4.1	gyrA-S83F	0	0	0	0	rmlB-H176Y	0	Nepal	2010	A2
20949_8#6	ERR1842962	2.4.3	gyrA-S83F	wzx-G329D	0	0	0	0	0	Nepal	2010	A1
20949_8#7	ERR1842963	2.4.2	gyrA-S83F	0	0	0	0	0	rmlD-G262S	Nepal	2010	A
20949_8#9	ERR1842965	2.4.2	gyrA-S83F	wzx-G329D	0	0	0	0	rmlD-G262S	Nepal	2011	A
20949_8#38	ERR1842966	2.4.3	gyrA-S83F	wzx-G329D	0	0	0	0	0	Nepal	2014	A1
20949_8#39	ERR1842967	2.4.1	gyrA-S83F	0	0	0	0	rmlB-H176Y	0	Nepal	2015	A2
22027_3#49	ERR2213866	2.4.3	gyrA-S83F	wzx-G329D	0	0	0	0	0	Nepal	2016	A1
22027_3#63	ERR2213880	2.4.3	gyrA-S83F	wzx-G329D	0	0	0	0	0	Nepal	2016	A1
22027_3#64	ERR2213881	2.4.3	gyrA-S83F	wzx-G329D	0	0	0	0	0	Nepal	2016	A1
22027_3#65	ERR2213882	2.4.3	gyrA-S83F	wzx-G329D	0	0	0	0	0	Nepal	2016	A1
22027_3#66	ERR2213883	2.4.8	gyrA-S83F	0	0	0	0	0	0	Nepal	2016	A
ERR1197521	ERR1197521	2.3.1	gyrA-S83F	wzx-G329D	0	0	0	0	0	Cambodia	2000	C5
ERR1197522	ERR1197522	2.4	gyrA-S83F	wzx-G329D	0	0	0	0	0	Vietnam_Cambodia	2002	A
ERR1197523	ERR1197523	2.4	0	0	0	0	0	0	0	Cambodia	2003	A
ERR1197524	ERR1197524	2.3.1	0	wzx-G329D	0	0	0	0	0	Vietnam_Cambodia	2004	C5
ERR1197525	ERR1197525	2.3.1	0	wzx-G329D	0	0	0	0	0	Cambodia	2005	C5
ERR1197527	ERR1197527	2.3	0	0	0	0	0	0	0	Senegal	2013	C3
ERR1197528	ERR1197528	2.3.3	gyrA-S83F	wzx-G329D	prt-C249C	0	0	0	0	Pakistan	2013	C4
ERR1197529	ERR1197529	2.3.1	0	wzx-G329D	0	0	0	0	0	Cambodia	2013	C5
ERR1197530	ERR1197530	2.3.1	0	wzx-G329D	0	0	0	0	0	Thailand	2013	C5
ERR1197639	ERR1197639	2.3.1	0	wzx-G329D	0	0	0	0	0	Nepal	2013	C5
ERR1197640	ERR1197640	2.3.1	0	wzx-G329D	0	0	0	0	0	Cambodia	2013	C5
ERR1197641	ERR1197641	2.3	gyrA-S83F	0	0	0	0	0	0	Senegal	2013	C3
ERR1197642	ERR1197642	2.3.1	0	wzx-G329D	0	0	0	0	0	Cambodia	2013	C5
ERR1197643	ERR1197643	2.3.2	gyrA-S83F	0	0	0	0	0	0	Myanmar	2013	C4
ERR1197644	ERR1197644	2.3.1	0	wzx-G329D	0	0	0	0	0	Cambodia	2013	C5
ERR1197645	ERR1197645	2.3.1	0	wzx-G329D	0	0	0	0	0	Cambodia	2013	C5
ERR1197646	ERR1197646	2.3.1	0	wzx-G329D	0	0	0	0	0	Vietnam	2013	C5
ERR1197647	ERR1197647	2.3.1	0	wzx-G329D	0	0	0	0	0	Cambodia	2013	C5
ERR1197648	ERR1197648	2.3.1	0	0	0	0	0	0	0	Cambodia	2013	C5
ERR1197649	ERR1197649	2.3.1	0	wzx-G329D	0	0	0	0	0	Vietnam_Cambodia	2013	C5
ERR1197650	ERR1197650	2.3.1	0	wzx-G329D	0	0	0	0	0	Cambodia	2013	C5
ERR1197651	ERR1197651	2.3.1	0	wzx-G329D	0	0	0	0	0	Cambodia	2013	C5
ERR1197652	ERR1197652	2.3.1	0	wzx-G329D	0	0	0	0	0	Cambodia	2013	C5
ERR1197653	ERR1197653	2.3.1	0	wzx-G329D	0	0	0	0	0	Cambodia	2013	C5
ERR1197654	ERR1197654	2.3.1	0	wzx-G329D	0	0	0	0	0	Thailand_Cambodia	2014	C5
ERR1197655	ERR1197655	2.3.1	0	wzx-G329D	0	0	0	0	0	Laos_Thailand_Cambodia	2014	C5
ERR1197656	ERR1197656	2.4	gyrA-S83Y	0	0	0	0	0	0	Cambodia	2014	A
ERR1197657	ERR1197657	2.3.1	0	wzx-G329D	0	0	0	0	0	Cambodia	2014	C5
ERR1197658	ERR1197658	2.3.3	0	wzx-G329D	prt-C249C	0	0	0	0	Nepal	2014	C4
ERR1197660	ERR1197660	2.3.1	0	wzx-G329D	0	0	0	0	0	France	2014	C5
ERR1197661	ERR1197661	2.3.1	0	wzx-G329D	0	0	0	0	0	Laos_Thailand_Cambodia	2014	C5
ERR1197662	ERR1197662	2.3.1	0	wzx-G329D	0	0	0	0	0	Thailand_Cambodia_Malaysia	2014	C5
ERR1197663	ERR1197663	2.3.3	gyrA-S83F	wzx-G329D	prt-C249C	0	0	0	0	Senegal	2014	C4
ERR1197664	ERR1197664	2.3	0	wzx-G329D	0	0	0	0	0	Cambodia	1999	C5
ERR1197665	ERR1197665	2.4.1	0	0	0	0	0	rmlB-H176Y	0	Cambodia	2008	A2
ERR1197666	ERR1197666	2.4.1	0	wzx-G329D	0	0	0	rmlB-H176Y	0	Cambodia	2010	A2
ERR1197667	ERR1197667	2.3.1	0	0	0	0	0	0	0	Cambodia	2011	C5
ERR1197668	ERR1197668	2.3.1	0	wzx-G329D	0	0	0	0	0	Cambodia	2012	C5
ERR1197669	ERR1197669	2.3.1	0	wzx-G329D	0	0	0	0	0	Cambodia	2012	C5
ERR1197670	ERR1197670	2.3.1	0	wzx-G329D	0	0	0	0	0	Cambodia	2012	C5
ERR1197671	ERR1197671	2.3.1	0	0	0	0	0	0	0	Cambodia	2012	C5
ERR1197672	ERR1197672	2.3.1	0	wzx-G329D	0	0	0	0	0	Cambodia	2012	C5
ERR1197673	ERR1197673	2.3.1	0	wzx-G329D	0	0	0	0	0	Cambodia	2012	C5
ERR1197674	ERR1197674	2.3.1	0	wzx-G329D	0	0	0	0	0	Cambodia	2012	C5
ERR1197675	ERR1197675	2.3.1	0	wzx-G329D	0	0	0	0	0	Cambodia	2012	C5
ERR1197676	ERR1197676	2.3.1	0	wzx-G329D	0	0	0	0	0	Cambodia	2012	C5
ERR1197677	ERR1197677	2.3.1	0	wzx-G329D	0	0	0	0	0	Cambodia	2013	C5
ERR1197678	ERR1197678	2.3	gyrA-D87N	0	0	0	0	0	0	Cambodia	2013	C2
ERR1197679	ERR1197679	2.3.1	0	wzx-G329D	0	0	0	0	0	Cambodia	2013	C5
ERR1197680	ERR1197680	2.3.1	0	wzx-G329D	0	0	0	0	0	Cambodia	2013	C5
ERR1197681	ERR1197681	2.3.1	0	wzx-G329D	0	0	0	0	0	Cambodia	2013	C5
ERR1197682	ERR1197682	2.3.1	0	wzx-G329D	0	0	0	0	0	Cambodia	2013	C5
ERR1197683	ERR1197683	2.3.1	0	wzx-G329D	0	0	0	0	0	Cambodia	2013	C5
ERR1197684	ERR1197684	2.3.1	0	wzx-G329D	0	0	0	0	0	Cambodia	2013	C5
ERR1197685	ERR1197685	2.3.1	0	wzx-G329D	0	0	0	0	0	Cambodia	2013	C5
ERR1197686	ERR1197686	2.3.1	0	wzx-G329D	0	0	0	0	0	Cambodia	2013	C5
ERR1197687	ERR1197687	2.3.1	0	wzx-G329D	0	0	0	0	0	Cambodia	2013	C5
ERR1197688	ERR1197688	2.3.1	0	wzx-G329D	0	0	0	0	0	Cambodia	2013	C5
ERR1197689	ERR1197689	2.3.1	0	wzx-G329D	0	0	0	0	0	Cambodia	2013	C5
ERR1197690	ERR1197690	2.3.1	0	wzx-G329D	0	0	0	0	0	Cambodia	2013	C5
ERR1197691	ERR1197691	2.3.1	0	wzx-G329D	0	0	0	0	0	Cambodia	2013	C5
ERR1197692	ERR1197692	2.3.1	0	wzx-G329D	0	0	0	0	0	Cambodia	2013	C5
ERR1197693	ERR1197693	2.3.1	0	wzx-G329D	0	0	0	0	0	Cambodia	2013	C5
ERR1197694	ERR1197694	2.3.1	0	wzx-G329D	0	0	0	0	0	Cambodia	2013	C5
ERR912269	ERR912269	2.3.3	gyrA-S83F	wzx-G329D	prt-C249C	0	0	0	0	China	2009	C4
ERR912270	ERR912270	2.3.3	gyrA-S83F	0	prt-C249C	0	0	0	0	China	2009	C4
ERR912271	ERR912271	2.3.3	gyrA-S83F	0	prt-C249C	0	0	0	0	China	2010	C4
ERR912272	ERR912272	2.3.3	gyrA-S83F	0	prt-C249C	0	0	0	0	China	2010	C4
ERR912598	ERR912598	2.3.3	gyrA-S83F	wzx-G329D	prt-C249C	0	0	0	0	China	2010	C4
ERR912599	ERR912599	2.3.3	gyrA-S83F	wzx-G329D	prt-C249C	0	0	0	0	China	2010	C4
ERR912602	ERR912602	2.3.3	gyrA-S83F	wzx-G329D	prt-C249C	0	0	0	0	China	2011	C4
ERR912603	ERR912603	2.3.3	gyrA-S83F	wzx-G329D	prt-C249C	0	0	0	0	China	2011	C4
ERR912605	ERR912605	2.3.3	gyrA-S83F	wzx-G329D	prt-C249C	0	0	0	0	China	2010	C4
ERR912606	ERR912606	2.3.3	gyrA-S83F	wzx-G329D	prt-C249C	0	0	0	0	China	2011	C4
ERR912607	ERR912607	2.3.3	gyrA-S83F	0	prt-C249C	0	0	0	0	China	2011	C4
ERR912608	ERR912608	2.3.3	gyrA-S83F	wzx-G329D	prt-C249C	0	0	0	0	China	2010	C4
ERR912609	ERR912609	2.3.3	gyrA-S83F	0	prt-C249C	0	0	0	0	China	2010	C4
SRR10062936	SRR10062936	2.3.3	gyrA-S83F	wzx-G329D	prt-C249C	0	0	0	0	Pakistan	2019	-
SRR10062985	SRR10062985	2.4	gyrA-S83F	0	0	0	0	0	0	Pakistan	2019	-
SRR10068143	SRR10068143	2.4.5	gyrA-S83Y	wzx-G329D	0	0	0	0	0	Pakistan	2019	-
SRR10081771	SRR10081771	2.4.5	gyrA-S83F	wzx-G329D	0	0	0	0	0	Pakistan	2019	-
SRR10096415	SRR10096415	2.4.6	gyrA-S83F	wzx-G329D	0	0	0	0	0	Pakistan	2019	-
SRR10096417	SRR10096417	2.4	gyrA-S83F	wzx-G329D	0	0	0	0	0	Pakistan	2019	-
SRR10096430	SRR10096430	2.3.3	gyrA-S83F	wzx-G329D	prt-C249C	0	0	0	0	Pakistan	2019	-
SRR10120252	SRR10120252	2.4.5	gyrA-S83F	0	0	0	0	0	0	India	2019	-
SRR10139546	SRR10139546	2.3.3	gyrA-S83F	wzx-G329D	prt-C249C	0	0	0	0	Pakistan	2019	-
SRR10228802	SRR10228802	2.3.3	gyrA-S83F	wzx-G329D	prt-C249C	0	0	0	0	Pakistan	2019	-
SRR10228805	SRR10228805	2.3	gyrA-S83Y	0	0	0	0	0	0	Pakistan	2019	-
SRR10228820	SRR10228820	2.3	0	0	0	0	0	0	0	Nigeria	2019	-
SRR10228845	SRR10228845	2.3.3	gyrA-S83F	wzx-G329D	prt-C249C	0	0	0	0	Bangladesh	2019	-
SRR10228854	SRR10228854	2.4.5	gyrA-S83Y	0	0	0	0	0	0	Canada	2019	-
SRR10228886	SRR10228886	2.3.3	gyrA-S83F	0	prt-C249C	0	0	0	0	India	2019	-
SRR10228906	SRR10228906	2.3.3	gyrA-S83F	0	prt-C249C	0	0	0	0	Pakistan	2019	-
SRR10229742	SRR10229742	2.4.5	gyrA-S83Y	0	0	0	0	0	0	Pakistan	2019	-
SRR10229789	SRR10229789	2.4.5	gyrA-S83Y	wzx-G329D	0	0	0	0	0	Pakistan	2019	-
SRR10232178	SRR10232178	2.3.3	gyrA-S83F	0	prt-C249C	0	0	0	0	India	2019	-
SRR10232180	SRR10232180	2.3	gyrA-S83Y	0	0	0	0	0	0	Pakistan	2019	-
SRR10232190	SRR10232190	2.4.5	gyrA-S83Y	0	0	0	0	0	0	Pakistan	2019	-
SRR10235778	SRR10235778	2.4	gyrA-S83F	wzx-G329D	0	0	0	0	0	Pakistan	2019	-
SRR10235810	SRR10235810	2.3.3	gyrA-S83F	wzx-G329D	prt-C249C	0	0	0	0	Pakistan	2019	-
SRR10235815	SRR10235815	2.3.3	gyrA-S83F	wzx-G329D	prt-C249C	0	0	0	0	Pakistan	2019	-
SRR10236674	SRR10236674	2.4.4	gyrA-S83F	wzx-G329D	0	0	0	0	0	Bangladesh	2019	-
SRR10236680	SRR10236680	2.3.3	gyrA-S83F	wzx-G329D	prt-C249C	0	0	0	0	Pakistan	2019	-
SRR10236701	SRR10236701	2.4.4	gyrA-S83F	0	0	0	0	0	0	Bangladesh	2019	-
SRR10236711	SRR10236711	2.3.3	gyrA-S83F	wzx-G329D	prt-C249C	0	0	0	0	Bangladesh	2019	-
SRR10247521	SRR10247521	2.4.4	gyrA-S83Y	0	0	0	0	0	0	Pakistan	2019	-
SRR10269741	SRR10269741	2.4	gyrA-S83F	0	0	0	0	0	0	Pakistan	2019	-
SRR10269744	SRR10269744	2.4.6	gyrA-S83F	0	0	0	0	0	0	Pakistan	2019	-
SRR10269753	SRR10269753	2.4.6	gyrA-S83F	0	0	0	0	0	0	Pakistan	2019	-
SRR10270602	SRR10270602	2.4.8	gyrA-S83F	0	0	0	0	0	0	India	2019	-
SRR10270604	SRR10270604	2.4.8	gyrA-S83F	0	0	0	0	0	0	India	2019	-
SRR10270614	SRR10270614	2.3	gyrA-S83Y	0	0	0	0	0	0	Pakistan	2019	-
SRR10270637	SRR10270637	2.4.5	gyrA-S83Y	wzx-G329D	0	0	0	0	0	Pakistan	2019	-
SRR10270645	SRR10270645	2.3	gyrA-S83Y	0	0	0	0	0	0	Pakistan	2019	-
SRR10270648	SRR10270648	2.3.4	gyrA-S83Y	0	0	0	0	0	0	India	2019	-
SRR10271444	SRR10271444	2.4.4	gyrA-S83Y	0	0	0	0	0	0	Unknown	2019	-
SRR10271446	SRR10271446	2.4.5	gyrA-S83Y	0	0	0	0	0	0	Pakistan	2019	-
SRR10271447	SRR10271447	2.4.6	gyrA-S83F	0	0	0	0	0	0	Pakistan	2019	-
SRR10271448	SRR10271448	2.4.2	gyrA-S83F	wzx-G329D	0	0	0	0	rmlD-G262S	India	2019	-
SRR10271449	SRR10271449	2.3.3	gyrA-S83F	0	prt-C249C	0	0	0	0	Pakistan	2019	-
SRR10312359	SRR10312359	2.4.2	gyrA-S83F	wzx-G329D	0	0	0	0	rmlD-G262S	Nepal	2019	-
SRR10312375	SRR10312375	2.4.4	gyrA-S83F	0	0	0	0	0	0	Bangladesh	2019	-
SRR10312387	SRR10312387	2.4	gyrA-S83F	0	0	0	0	0	0	Pakistan	2019	-
SRR10312396	SRR10312396	2.4	gyrA-S83F	0	0	0	0	0	0	Pakistan	2019	-
SRR10313677	SRR10313677	2.4.5	gyrA-S83Y	0	0	0	0	0	0	Pakistan	2019	-
SRR10313731	SRR10313731	2.3.4	gyrA-S83Y	0	0	0	0	0	0	India	2019	-
SRR10313745	SRR10313745	2.4.2	gyrA-S83F	wzx-G329D	0	0	0	0	rmlD-G262S	India	2019	-
SRR10349443	SRR10349443	2.3.3	gyrA-S83F	wzx-G329D	prt-C249C	0	0	0	0	Pakistan	2019	-
SRR10349452	SRR10349452	2.3.3	gyrA-S83F	0	prt-C249C	0	0	0	0	Pakistan	2019	-
SRR10350895	SRR10350895	2.4.5	gyrA-S83Y	0	0	0	0	0	0	Pakistan	2019	-
SRR10352178	SRR10352178	2.3.3	gyrA-S83F	wzx-G329D	prt-C249C	0	0	0	0	Pakistan	2019	-
SRR10381342	SRR10381342	2.4.4	gyrA-S83Y	0	0	0	0	0	0	Pakistan	2019	-
SRR10386710	SRR10386710	1.2.2	gyrA-S83Y	0	0	0	rmlC-E157K	0	0	Bangladesh	2019	-
SRR10386720	SRR10386720	2.3.3	gyrA-S83F	0	prt-C249C	0	0	0	0	Pakistan	2019	-
SRR10386803	SRR10386803	2.3.3	gyrA-S83F	0	prt-C249C	0	0	0	0	Pakistan	2019	-
SRR10397595	SRR10397595	2.3	gyrA-S83Y	0	0	0	0	0	0	Pakistan	2019	-
SRR10397596	SRR10397596	2.4.6	gyrA-S83F	wzx-G329D	0	0	0	0	0	Pakistan	2019	-
SRR10404547	SRR10404547	2.3.1	gyrA-D87G	0	0	0	0	0	0	Vietnam	2019	-
SRR10420508	SRR10420508	2.3.3	gyrA-S83F	wzx-G329D	prt-C249C	0	0	0	0	Pakistan	2019	-
SRR10420511	SRR10420511	2.3.4	gyrA-S83Y	0	0	0	0	0	0	India	2019	-
SRR10420519	SRR10420519	2.3	gyrA-S83Y	0	0	0	0	0	0	Pakistan	2019	-
SRR10420548	SRR10420548	2.4.2	gyrA-S83F	0	0	0	0	0	rmlD-G262S	India	2019	-
SRR10420555	SRR10420555	2.3	gyrA-S83Y	0	0	0	0	0	0	Pakistan	2019	-
SRR10425134	SRR10425134	2.4.4	gyrA-S83Y	0	0	0	0	0	0	Pakistan	2019	-
SRR10467011	SRR10467011	2.3.4	gyrA-S83Y	0	0	0	0	0	0	India	2019	-
SRR10506526	SRR10506526	2.3	gyrA-S83Y	0	0	0	0	0	0	Pakistan	2019	-
SRR10513398	SRR10513398	2.4.2	gyrA-S83F	0	0	0	0	0	rmlD-G262S	India	2019	-
SRR10513422	SRR10513422	2.4.2	gyrA-S83F	0	0	0	0	0	rmlD-G262S	India	2019	-
SRR10561156	SRR10561156	2.4.6	gyrA-S83F	wzx-G329D	0	0	0	0	0	Pakistan	2019	-
SRR10561170	SRR10561170	2.3.3	gyrA-S83F	0	prt-C249C	0	0	0	0	Bangladesh	2019	-
SRR10593975	SRR10593975	2.3	gyrA-S83Y	0	0	0	0	0	0	Pakistan	2019	-
SRR10593980	SRR10593980	2.3.3	gyrA-S83F	0	prt-C249C	0	0	0	0	Bangladesh	2019	-
SRR10593984	SRR10593984	2.3.3	gyrA-S83F	0	prt-C249C	0	0	0	0	Pakistan	2019	-
SRR10689493	SRR10689493	2.4.1	gyrA-S83F	0	0	0	0	0	0	India	2019	-
SRR10694677	SRR10694677	2.4.8	gyrA-S83F	wzx-G329D	0	0	0	0	0	India	2019	-
SRR10806438	SRR10806438	2.3.2	gyrA-S83Y	0	0	0	0	0	0	India	2019	-
SRR10806441	SRR10806441	2.4.4	gyrA-S83Y	wzx-G329D	0	0	0	0	0	Pakistan	2019	-
SRR5193583	SRR5193583	2.4.3	gyrA-S83F	0	0	0	0	0	0	India	2016	-
SRR5193655	SRR5193655	2.3.2	gyrA-S83F	wzx-G329D	0	0	0	0	0	India	2016	-
SRR5193921	SRR5193921	2.4.6	gyrA-S83F	0	0	0	0	0	0	India	2016	-
SRR5194329	SRR5194329	2.3.2	gyrA-S83F	0	0	0	0	0	0	Myanmar	2016	-
SRR5215719	SRR5215719	2.3.4	gyrA-S83Y	wzx-G329D	0	0	0	0	0	India	2016	-
SRR5583130	SRR5583130	2.3.2	gyrA-S83F	wzx-G329D	0	0	0	0	0	American Samoa	2017	-
SRR5583173	SRR5583173	2.3.3	gyrA-S83F	0	prt-C249C	0	0	0	0	India	2017	-
SRR5583197	SRR5583197	2.3.2	gyrA-S83F	wzx-G329D	0	0	0	0	0	India	2017	-
SRR5583237	SRR5583237	2.3.2	gyrA-S83F	wzx-G329D	0	0	0	0	0	India, Nepal	2017	-
SRR5583437	SRR5583437	2.4.2	gyrA-S83F	0	0	0	0	0	rmlD-G262S	India	2017	-
SRR5583838	SRR5583838	2.3.3	gyrA-S83F	0	prt-C249C	0	0	0	0	India	2017	-
SRR5583858	SRR5583858	2.4.2	gyrA-S83F	0	0	0	0	0	rmlD-G262S	India	2017	-
SRR5583875	SRR5583875	2.4.2	gyrA-S83F	0	0	0	0	0	rmlD-G262S	India	2017	-
SRR5583946	SRR5583946	2.4.5	gyrA-S83Y	wzx-G329D	0	0	0	0	0	Pakistan	2017	-
SRR5584603	SRR5584603	2.4.6	gyrA-S83F	0	0	0	0	0	0	India	2017	-
SRR5585378	SRR5585378	2.4.2	gyrA-S83F	wzx-G329D	0	0	0	0	rmlD-G262S	India	2017	-
SRR5585380	SRR5585380	2.3.3	gyrA-S83F	wzx-G329D	prt-C249C	0	0	0	0	India	2017	-
SRR5631342	SRR5631342	2.4.2	gyrA-S83F	wzx-G329D	0	0	0	0	rmlD-G262S	India	2017	-
SRR5631560	SRR5631560	2.4.6	gyrA-S83F	wzx-G329D	0	0	0	0	0	India	2017	-
SRR5631599	SRR5631599	2.4.2	gyrA-S83F	wzx-G329D	0	0	0	0	rmlD-G262S	India	2017	-
SRR5631652	SRR5631652	2.4.6	gyrA-S83F	0	0	0	0	0	0	India	2017	-
SRR5631918	SRR5631918	2.4	0	0	0	0	0	0	0	Philippines	2017	-
SRR5632195	SRR5632195	2.3.3	gyrA-S83F	0	0	0	0	0	0	Pakistan	2017	-
SRR5632776	SRR5632776	2.3.2	gyrA-S83F	wzx-G329D	0	0	0	0	0	India, Indonesia, Philippines, Sri Lanka, Vietnam	2017	-
SRR5633121	SRR5633121	2.3.3	gyrA-S83F	0	prt-C249C	0	0	0	0	Unknown	2017	-
SRR5633171	SRR5633171	2.4.5	gyrA-S83Y	wzx-G329D	0	0	0	0	0	Unknown	2017	-
SRR5633241	SRR5633241	2.3.2	gyrA-S83F	wzx-G329D	0	0	0	0	0	India	2017	-
SRR5887650	SRR5887650	2.4.2	gyrA-S83F	wzx-G329D	0	0	0	0	rmlD-G262S	India	2016	-
SRR5949961	SRR5949961	2.3.3	gyrA-S83F	0	prt-C249C	0	0	0	0	Pakistan	2017	-
SRR5949964	SRR5949964	2.4.3	gyrA-S83F	wzx-G329D	0	0	0	0	0	India	2017	-
SRR5949965	SRR5949965	2.3.2	gyrA-S83Y	0	0	0	0	0	0	India	2016	-
SRR5949968	SRR5949968	2.4.2	gyrA-S83F	0	0	0	0	0	rmlD-G262S	India	2017	-
SRR5949969	SRR5949969	2.4.4	gyrA-S83F	0	0	0	0	0	0	Bangladesh	2016	-
SRR5949982	SRR5949982	2.4.4	gyrA-S83Y	wzx-G329D	0	0	0	0	0	Pakistan	2016	-
SRR5957748	SRR5957748	2.3.2	gyrA-S83F	0	0	0	0	0	0	Cambodia, India, Nepal, Thailand	2016	-
SRR5957750	SRR5957750	2.3.3	gyrA-S83F	0	prt-C249C	0	0	0	0	Pakistan	2016	-
SRR5957756	SRR5957756	2.3.4	gyrA-S83Y	0	0	0	0	0	0	India	2017	-
SRR5957757	SRR5957757	2.4.2	gyrA-S83F	wzx-G329D	0	0	0	0	rmlD-G262S	India	2016	-
SRR5957766	SRR5957766	2.3.3	gyrA-S83F	wzx-G329D	prt-C249C	0	0	0	0	Pakistan	2017	-
SRR5974880	SRR5974880	2.3.3	gyrA-S83F	0	prt-C249C	0	0	0	0	India	2016	-
SRR5974885	SRR5974885	2.4.2	gyrA-S83F	0	0	0	0	0	rmlD-G262S	India	2016	-
SRR5974887	SRR5974887	2.3.3	gyrA-S83F	0	prt-C249C	0	0	0	0	Pakistan	2017	-
SRR5974889	SRR5974889	2.4.2	gyrA-S83F	0	0	0	0	0	rmlD-G262S	India	2016	-
SRR5974892	SRR5974892	2.4.2	gyrA-S83F	0	0	0	0	0	rmlD-G262S	India	2016	-
SRR5974893	SRR5974893	2.4.2	gyrA-S83F	0	0	0	0	0	rmlD-G262S	India	2016	-
SRR5974895	SRR5974895	2.3.3	gyrA-S83F	0	prt-C249C	0	0	0	0	India	2016	-
SRR5974896	SRR5974896	1.2.2	gyrA-S83F	0	0	0	rmlC-E157K	0	0	India	2016	-
SRR5974899	SRR5974899	2.3.3	0	0	prt-C249C	0	0	0	0	India, Nepal	2016	-
SRR5974900	SRR5974900	2.4.4	gyrA-S83F	wzx-G329D	0	0	0	0	0	Unknown	2016	-
SRR5974905	SRR5974905	2.4.2	gyrA-S83F	wzx-G329D	0	0	0	0	rmlD-G262S	India	2016	-
SRR5974910	SRR5974910	2.4.4	gyrA-S83F	wzx-G329D	0	0	0	0	0	England	2016	-
SRR5974911	SRR5974911	2.4.2	gyrA-S83F	0	0	0	0	0	rmlD-G262S	India	2017	-
SRR5982991	SRR5982991	2.3.2	gyrA-S83F	0	0	0	0	0	0	Cambodia, India, Nepal, Thailand	2016	-
SRR5982994	SRR5982994	2.4.2	gyrA-S83F	0	0	0	0	0	rmlD-G262S	India	2017	-
SRR5983003	SRR5983003	2.3.3	gyrA-S83F	wzx-G329D	prt-C249C	0	0	0	0	Pakistan	2016	-
SRR5983005	SRR5983005	2.4.2	gyrA-S83F	0	0	0	0	0	rmlD-G262S	India	2017	-
SRR5983007	SRR5983007	2.3.3	gyrA-S83F	wzx-G329D	prt-C249C	0	0	0	0	India	2016	-
SRR5983008	SRR5983008	2.3.2	gyrA-S83F	wzx-G329D	0	0	0	0	0	India	2016	-
SRR5983011	SRR5983011	2.3.4	gyrA-S83Y	0	0	0	0	0	0	India	2016	-
SRR5985807	SRR5985807	1.2.2	gyrA-S83Y	0	0	0	rmlC-E157K	0	0	Bangladesh	2016	-
SRR5985808	SRR5985808	2.3.2	gyrA-S83F	wzx-G329D	0	0	0	0	0	India	2016	-
SRR5985811	SRR5985811	2.4	0	0	0	0	0	0	0	Indonesia	2016	-
SRR5985813	SRR5985813	2.3.3	gyrA-S83F	wzx-G329D	prt-C249C	0	0	0	0	Pakistan	2016	-
SRR5985814	SRR5985814	2.4.2	gyrA-S83F	0	0	0	0	0	rmlD-G262S	India	2016	-
SRR5985815	SRR5985815	2.4.6	gyrA-S83F	0	0	0	0	0	0	India	2016	-
SRR5985817	SRR5985817	2.3.2	gyrA-S83F	0	0	0	0	0	0	India	2016	-
SRR5985822	SRR5985822	2.4	gyrA-S83F	wzx-G329D	0	0	0	0	0	Pakistan	2016	-
SRR5985833	SRR5985833	2.3.3	gyrA-S83F	0	prt-C249C	0	0	0	0	India	2016	-
SRR5985837	SRR5985837	2.4.6	gyrA-S83F	0	0	0	0	0	0	India	2016	-
SRR5985838	SRR5985838	2.4.7	gyrA-S83F	wzx-G329D	0	0	0	0	0	India	2016	-
SRR5985839	SRR5985839	2.4.7	gyrA-S83F	0	0	0	0	0	0	Unknown	2016	-
SRR5985841	SRR5985841	2.3	0	0	0	0	0	0	0	Ghana	2016	-
SRR5985843	SRR5985843	2.4.3	gyrA-S83F	wzx-G329D	0	0	0	0	0	India	2016	-
SRR5985854	SRR5985854	2.4.5	gyrA-S83F	wzx-G329D	0	0	0	0	0	Pakistan	2016	-
SRR5985855	SRR5985855	2.3.3	gyrA-S83F	wzx-G329D	prt-C249C	0	0	0	0	Pakistan	2016	-
SRR5989244	SRR5989244	2.3.2	gyrA-S83F	wzx-G329D	0	0	0	0	0	Myanmar	2016	-
SRR5989245	SRR5989245	2.3	0	0	0	0	0	0	0	Ghana	2016	-
SRR5989246	SRR5989246	2.3	0	0	0	0	0	0	0	Ghana	2016	-
SRR5989247	SRR5989247	2.3.3	gyrA-S83F	0	prt-C249C	0	0	0	0	Pakistan	2016	-
SRR5989291	SRR5989291	2.4.2	gyrA-S83F	0	0	0	0	0	rmlD-G262S	India	2016	-
SRR5989301	SRR5989301	2.3.3	gyrA-S83F	0	prt-C249C	0	0	0	0	Unknown	2016	-
SRR5989304	SRR5989304	2.4.5	gyrA-S83F	0	0	0	0	0	0	Pakistan	2016	-
SRR5989309	SRR5989309	2.4.3	gyrA-S83F	wzx-G329D	0	0	0	0	0	India	2016	-
SRR5989321	SRR5989321	2.4.2	gyrA-S83F	wzx-G329D	0	0	0	0	rmlD-G262S	Unknown	2016	-
SRR5989998	SRR5989998	2.3.2	gyrA-S83F	0	0	0	0	0	0	Myanmar	2016	-
SRR5990019	SRR5990019	2.3.3	0	0	prt-C249C	0	0	0	0	Unknown	2016	-
SRR5990021	SRR5990021	2.3.3	gyrA-S83F/gyrA-D87G	wzx-G329D	prt-C249C	0	0	0	0	India	2016	-
SRR5990023	SRR5990023	2.3.3	gyrA-S83F	0	prt-C249C	0	0	0	0	Pakistan	2016	-
SRR5990027	SRR5990027	2.3.3	gyrA-S83F	0	prt-C249C	0	0	0	0	India	2016	-
SRR5990034	SRR5990034	2.3.3	gyrA-S83F	0	prt-C249C	0	0	0	0	India	2016	-
SRR5990041	SRR5990041	2.3.2	gyrA-S83Y	0	0	0	0	0	0	India	2016	-
SRR5990043	SRR5990043	2.4.2	gyrA-S83F	wzx-G329D	0	0	0	0	rmlD-G262S	India	2016	-
SRR5990046	SRR5990046	2.3.3	gyrA-S83F	wzx-G329D	prt-C249C	0	0	0	0	Pakistan	2016	-
SRR5990057	SRR5990057	2.3.3	gyrA-S83F	0	prt-C249C	0	0	0	0	India	2016	-
SRR5990295	SRR5990295	2.3.2	gyrA-S83Y	wzx-G329D	0	0	0	0	0	India	2016	-
SRR7090660	SRR7090660	2.3.3	gyrA-S83F	wzx-G329D	prt-C249C	0	0	0	0	India	2016	-
SRR7090708	SRR7090708	2.4.2	gyrA-S83F	0	0	0	0	0	rmlD-G262S	India	2016	-
SRR7122563	SRR7122563	2.3.3	gyrA-S83F	wzx-G329D	prt-C249C	0	0	0	0	Bangladesh	2018	-
SRR7159888	SRR7159888	2.4.4	gyrA-S83F	wzx-G329D	0	0	0	0	0	Bangladesh	2017	-
SRR7163830	SRR7163830	2.4.2	gyrA-S83F	wzx-G329D	0	0	0	0	rmlD-G262S	India	2016	-
SRR7172560	SRR7172560	2.3.3	gyrA-S83F	wzx-G329D	prt-C249C	0	0	0	0	India	2018	-
SRR7184410	SRR7184410	2.4.2	gyrA-S83F	wzx-G329D	0	0	0	0	rmlD-G262S	India, Nepal	2017	-
SRR7184571	SRR7184571	2.4.4	gyrA-S83F	0	0	0	0	0	0	Bangladesh	2018	-
SRR7187100	SRR7187100	2.3.3	gyrA-S83F	0	prt-C249C	0	0	0	0	India	2016	-
SRR7187225	SRR7187225	2.3.2	gyrA-S83F	wzx-G329D	0	0	0	0	0	Myanmar	2016	-
SRR7187904	SRR7187904	2.4.4	gyrA-S83Y	wzx-G329D	0	0	0	0	0	Pakistan	2018	-
SRR7192255	SRR7192255	2.4.2	gyrA-S83F	0	0	0	0	0	rmlD-G262S	India	2017	-
SRR7192257	SRR7192257	2.4.2	gyrA-S83F	wzx-G329D	0	0	0	0	rmlD-G262S	India	2017	-
SRR7204558	SRR7204558	2.3.3	gyrA-S83F	0	prt-C249C	0	0	0	0	Pakistan	2018	-
SRR7204561	SRR7204561	2.4.1	gyrA-S83F	wzx-G329D	0	0	0	0	0	India	2018	-
SRR7209518	SRR7209518	2.3.3	gyrA-S83F	wzx-G329D	prt-C249C	0	0	0	0	Pakistan	2017	-
SRR7209530	SRR7209530	2.4.2	gyrA-S83F	wzx-G329D	0	0	0	0	rmlD-G262S	India	2016	-
SRR7209577	SRR7209577	2.3.2	gyrA-S83F	wzx-G329D	0	0	0	0	0	India	2018	-
SRR7215968	SRR7215968	2.4.4	gyrA-S83F	wzx-G329D	0	0	0	0	0	Bangladesh	2016	-
SRR7223197	SRR7223197	2.3.2	gyrA-S83F	wzx-G329D	0	0	0	0	0	India	2018	-
SRR7230730	SRR7230730	2.4.2	gyrA-S83F	0	0	0	0	0	rmlD-G262S	India	2016	-
SRR7236728	SRR7236728	2.4	gyrA-S83F	wzx-G329D	0	0	0	0	0	Indonesia	2017	-
SRR7237478	SRR7237478	2.4.5	gyrA-S83Y	wzx-G329D	0	0	0	0	0	Pakistan	2017	-
SRR7249836	SRR7249836	2.3.3	gyrA-S83F	wzx-G329D	prt-C249C	0	0	0	0	India	2016	-
SRR7249841	SRR7249841	2.3	gyrA-D87N	0	0	0	0	0	0	India	2017	-
SRR7251110	SRR7251110	2.4.6	gyrA-S83F	0	0	0	0	0	0	India	2016	-
SRR7251121	SRR7251121	2.3.3	gyrA-S83F	0	prt-C249C	0	0	0	0	India	2018	-
SRR7251556	SRR7251556	2.4	0	wzx-G329D	0	0	0	0	0	Indonesia	2016	-
SRR7251573	SRR7251573	2.3.3	gyrA-S83F	wzx-G329D	prt-C249C	0	0	0	0	Pakistan	2016	-
SRR7251577	SRR7251577	2.4.3	gyrA-S83F	wzx-G329D	0	0	0	0	0	India	2018	-
SRR7275027	SRR7275027	2.3.4	gyrA-S83Y	wzx-G329D	0	0	0	0	0	India	2016	-
SRR7277776	SRR7277776	2.4.2	gyrA-S83F	wzx-G329D	0	0	0	0	rmlD-G262S	India	2018	-
SRR7284314	SRR7284314	2.3.3	gyrA-S83F	0	prt-C249C	0	0	0	0	India	2016	-
SRR7284337	SRR7284337	2.4.2	gyrA-S83F	wzx-G329D	0	0	0	0	rmlD-G262S	Unknown	2018	-
SRR7284358	SRR7284358	2.4.4	gyrA-S83F	wzx-G329D	0	0	0	0	0	Bangladesh	2016	-
SRR7284445	SRR7284445	2.4.6	gyrA-S83F	0	0	0	0	0	0	Unknown	2017	-
SRR7284468	SRR7284468	2.3.3	gyrA-S83F	wzx-G329D	prt-C249C	0	0	0	0	Pakistan	2016	-
SRR7284493	SRR7284493	2.3.2	gyrA-S83Y	0	0	0	0	0	0	India	2016	-
SRR7285700	SRR7285700	2.3.4	gyrA-S83Y	0	0	0	0	0	0	India	2016	-
SRR7286692	SRR7286692	2.4.2	gyrA-S83F	0	0	0	0	0	rmlD-G262S	India	2016	-
SRR7286775	SRR7286775	2.3.3	gyrA-S83F	0	prt-C249C	0	0	0	0	Unknown	2016	-
SRR7291913	SRR7291913	2.3.3	gyrA-S83F	wzx-G329D	prt-C249C	0	0	0	0	Pakistan	2017	-
SRR7292641	SRR7292641	2.4.1	gyrA-S83F	0	0	0	0	0	0	India	2016	-
SRR7292688	SRR7292688	2.3.2	gyrA-S83Y	wzx-G329D	0	0	0	0	0	India	2017	-
SRR7292761	SRR7292761	2.4.5	gyrA-S83Y	0	0	0	0	0	0	Pakistan	2016	-
SRR7292912	SRR7292912	2.4.4	gyrA-S83F	0	0	0	0	0	0	Bangladesh	2018	-
SRR7292928	SRR7292928	2.3.2	gyrA-S83F	0	0	0	0	0	0	England	2016	-
SRR7292940	SRR7292940	2.4.4	gyrA-S83F	0	0	0	0	0	0	Bangladesh	2016	-
SRR7297944	SRR7297944	2.4.5	gyrA-S83Y	wzx-G329D	0	0	0	0	0	Pakistan	2016	-
SRR7297988	SRR7297988	2.4	0	wzx-G329D	0	0	0	0	0	Indonesia	2018	-
SRR7298379	SRR7298379	1.2.2	gyrA-S83F	0	0	0	rmlC-E157K	0	0	India	2016	-
SRR7298817	SRR7298817	2.3.2	gyrA-S83F	wzx-G329D	0	0	0	0	0	India	2018	-
SRR7298860	SRR7298860	2.4.2	gyrA-S83F	wzx-G329D	0	0	0	0	rmlD-G262S	India	2017	-
SRR7298864	SRR7298864	2.3.3	gyrA-S83F	wzx-G329D	prt-C249C	0	0	0	0	Pakistan	2018	-
SRR7310320	SRR7310320	2.3.4	gyrA-S83Y	wzx-G329D	0	0	0	0	0	England	2016	-
SRR7310332	SRR7310332	2.4.4	gyrA-S83F	0	0	0	0	0	0	Bangladesh	2016	-
SRR7310336	SRR7310336	2.4	0	wzx-G329D	0	0	0	0	0	Indonesia	2018	-
SRR7310358	SRR7310358	2.3.2	gyrA-S83F	wzx-G329D	0	0	0	0	0	India, Indonesia	2018	-
SRR7310565	SRR7310565	2.4.1	gyrA-S83F	0	0	0	0	0	0	India	2017	-
SRR7310575	SRR7310575	2.3.3	gyrA-S83F	0	prt-C249C	0	0	0	0	Pakistan	2016	-
SRR7310619	SRR7310619	2.4.2	gyrA-S83F	wzx-G329D	0	0	0	0	rmlD-G262S	India	2016	-
SRR7343927	SRR7343927	2.3.2	gyrA-S83Y	0	0	0	0	0	0	India	2018	-
SRR7344645	SRR7344645	2.3	gyrA-S83Y	0	0	0	0	0	0	Pakistan	2016	-
SRR7348708	SRR7348708	2.4.2	gyrA-S83F	0	0	0	0	0	rmlD-G262S	India	2018	-
SRR7349201	SRR7349201	2.3.3	gyrA-S83F	wzx-G329D	prt-C249C	0	0	0	0	Unknown	2017	-
SRR7349297	SRR7349297	2.3	gyrA-S83Y	0	0	0	0	0	0	Pakistan	2018	-
SRR7349355	SRR7349355	2.3	gyrA-S83F	0	0	0	0	0	0	India	2016	-
SRR7350614	SRR7350614	2.4.1	gyrA-S83F	wzx-G329D	0	0	0	0	0	India	2017	-
SRR7350735	SRR7350735	2.4.4	gyrA-S83F	0	0	0	0	0	0	Bangladesh	2016	-
SRR7350766	SRR7350766	2.3.3	gyrA-S83F	wzx-G329D	prt-C249C	0	0	0	0	Pakistan	2016	-
SRR7350826	SRR7350826	2.3.2	gyrA-S83Y	0	0	0	0	0	0	India	2017	-
SRR7350831	SRR7350831	1.2.2	0	0	0	0	0	0	0	Unknown	2016	-
SRR7351330	SRR7351330	2.4.1	gyrA-S83F	wzx-G329D	0	0	0	0	0	Bangladesh	2017	-
SRR7351500	SRR7351500	2.4.4	gyrA-S83Y	wzx-G329D	0	0	0	0	0	Pakistan	2016	-
SRR7351519	SRR7351519	2.3.3	gyrA-S83F	wzx-G329D	prt-C249C	0	0	0	0	India	2018	-
SRR7351534	SRR7351534	2.4.6	gyrA-S83F	wzx-G329D	0	0	0	0	0	Pakistan	2018	-
SRR7358342	SRR7358342	2.3.4	gyrA-S83Y	0	0	0	0	0	0	India	2018	-
SRR7358953	SRR7358953	2.3.3	gyrA-S83F	wzx-G329D	prt-C249C	0	0	0	0	Pakistan	2016	-
SRR7359043	SRR7359043	2.4.6	gyrA-S83F	wzx-G329D	0	0	0	0	0	India	2016	-
SRR7359065	SRR7359065	2.3.3	gyrA-S83F	0	prt-C249C	0	0	0	0	Pakistan	2017	-
SRR7359576	SRR7359576	2.4.3	gyrA-S83F	wzx-G329D	0	0	0	0	0	India	2016	-
SRR7359613	SRR7359613	2.3.2	gyrA-S83F/gyrA-D87N	0	0	0	0	0	0	Unknown	2017	-
SRR7367583	SRR7367583	2.3.2	gyrA-S83F	wzx-G329D	0	0	0	0	0	India, Indonesia	2018	-
SRR7369101	SRR7369101	2.4.4	gyrA-S83F	0	0	0	0	0	0	Bangladesh	2016	-
SRR7369119	SRR7369119	2.3.4	gyrA-S83Y	0	0	0	0	0	0	India	2018	-
SRR7401733	SRR7401733	2.3.3	gyrA-S83F	0	prt-C249C	0	0	0	0	Pakistan	2018	-
SRR7402048	SRR7402048	2.3.3	gyrA-S83F	0	prt-C249C	0	0	0	0	Poland	2016	-
SRR7402092	SRR7402092	2.4.4	gyrA-S83Y	wzx-G329D	0	0	0	0	0	Pakistan	2016	-
SRR7402368	SRR7402368	2.3.3	gyrA-S83F	0	prt-C249C	0	0	0	0	Pakistan	2017	-
SRR7402374	SRR7402374	2.0.1	gyrA-S83F	0	0	0	0	0	0	Pakistan	2017	-
SRR7408366	SRR7408366	2.3.3	gyrA-S83F	0	prt-C249C	0	0	0	0	Bangladesh	2016	-
SRR7408367	SRR7408367	2.4.7	gyrA-S83F	0	0	0	0	0	0	India	2016	-
SRR7410284	SRR7410284	2.4.2	gyrA-S83F	wzx-G329D	0	0	0	0	rmlD-G262S	India	2018	-
SRR7410297	SRR7410297	2.3.3	gyrA-S83F	0	prt-C249C	0	0	0	0	India	2017	-
SRR7414562	SRR7414562	2.3.3	gyrA-S83F	0	prt-C249C	0	0	0	0	Pakistan	2017	-
SRR7414836	SRR7414836	2.4.1	gyrA-S83F	wzx-G329D	0	0	0	0	0	India	2017	-
SRR7414999	SRR7414999	2.3.3	gyrA-S83F/gyrA-D87G	wzx-G329D	prt-C249C	0	0	0	0	India	2016	-
SRR7415000	SRR7415000	2.3.3	gyrA-S83F	0	prt-C249C	0	0	0	0	Pakistan	2017	-
SRR7415007	SRR7415007	2.3.3	gyrA-S83F	0	prt-C249C	0	0	0	0	Bangladesh	2018	-
SRR7416121	SRR7416121	2.3.2	gyrA-S83F	0	0	0	0	0	0	Myanmar	2016	-
SRR7416137	SRR7416137	2.3.1	gyrA-S83F	wzx-G329D	0	0	0	0	0	Unknown	2017	-
SRR7416179	SRR7416179	2.3.3	gyrA-S83F	wzx-G329D	prt-C249C	0	0	0	0	Pakistan	2017	-
SRR7416189	SRR7416189	2.3.2	gyrA-S83F	wzx-G329D	0	0	0	0	0	India	2016	-
SRR7416294	SRR7416294	2.3.2	gyrA-S83F	wzx-G329D	0	0	0	0	0	India, Thailand	2017	-
SRR7417204	SRR7417204	2.3.3	gyrA-S83F	0	prt-C249C	0	0	0	0	India	2018	-
SRR7417224	SRR7417224	2.3.3	gyrA-S83F	0	prt-C249C	0	0	0	0	India	2018	-
SRR7417242	SRR7417242	2.3.3	gyrA-S83F	0	prt-C249C	0	0	0	0	Pakistan	2017	-
SRR7417266	SRR7417266	2.4.2	gyrA-S83F	wzx-G329D	0	0	0	0	rmlD-G262S	India	2016	-
SRR7417297	SRR7417297	2.3.3	gyrA-S83F	wzx-G329D	prt-C249C	0	0	0	0	Bangladesh	2018	-
SRR7417354	SRR7417354	2.3.4	gyrA-S83Y	0	0	0	0	0	0	India	2018	-
SRR7426616	SRR7426616	1.2.2	gyrA-S83Y	0	0	0	rmlC-E157K	0	0	Bangladesh	2017	-
SRR7427021	SRR7427021	2.4	gyrA-S83F	wzx-G329D	0	0	0	0	0	Indonesia	2017	-
SRR7427067	SRR7427067	2.3.3	gyrA-S83F	0	prt-C249C	0	0	0	0	Pakistan	2016	-
SRR7439303	SRR7439303	2.3.1	gyrA-S83F	wzx-G329D	0	0	0	0	0	Cambodia, Thailand	2018	-
SRR7439533	SRR7439533	2.4	gyrA-S83F	wzx-G329D	0	0	0	0	0	Indonesia	2017	-
SRR7444054	SRR7444054	2.3.3	gyrA-S83F	wzx-G329D	prt-C249C	0	0	0	0	Pakistan	2016	-
SRR7450819	SRR7450819	2.3.4	gyrA-S83Y	0	0	0	0	0	0	India	2016	-
SRR7451066	SRR7451066	2.4.3	gyrA-S83F	wzx-G329D	0	0	0	0	0	India	2017	-
SRR7456860	SRR7456860	2.3.4	gyrA-S83Y	wzx-G329D	0	0	0	0	0	India	2017	-
SRR7457920	SRR7457920	2.3.4	gyrA-S83Y	0	0	0	0	0	0	India	2016	-
SRR7458003	SRR7458003	2.4.4	gyrA-S83Y	0	0	0	0	0	0	Pakistan	2017	-
SRR7458206	SRR7458206	2.3.4	gyrA-S83Y	0	0	0	0	0	0	India	2018	-
SRR7458537	SRR7458537	2.3.3	gyrA-S83F	0	prt-C249C	0	0	0	0	Pakistan	2018	-
SRR7458551	SRR7458551	2.3.2	gyrA-S83Y	0	0	0	0	0	0	India	2017	-
SRR7458561	SRR7458561	2.4.3	gyrA-S83F	wzx-G329D	0	0	0	0	0	India	2018	-
SRR7458618	SRR7458618	2.4.5	gyrA-S83F	wzx-G329D	0	0	0	0	0	Pakistan	2018	-
SRR7458626	SRR7458626	2.3.3	gyrA-S83F	wzx-G329D	prt-C249C	0	0	0	0	Pakistan	2017	-
SRR7458631	SRR7458631	2.3.3	gyrA-S83F	0	prt-C249C	0	0	0	0	Pakistan	2017	-
SRR7458675	SRR7458675	2.3.2	gyrA-S83F	wzx-G329D	0	0	0	0	0	India	2018	-
SRR7458736	SRR7458736	2.3.2	gyrA-S83F	wzx-G329D	0	0	0	0	0	India, Turkey	2017	-
SRR7458805	SRR7458805	2.4.2	gyrA-S83F	wzx-G329D	0	0	0	0	rmlD-G262S	India	2017	-
SRR7468953	SRR7468953	2.3.3	gyrA-S83F	wzx-G329D	prt-C249C	0	0	0	0	Bangladesh	2018	-
SRR7469115	SRR7469115	2.4.2	gyrA-S83F	0	0	0	0	0	rmlD-G262S	India	2016	-
SRR7469134	SRR7469134	2.3.3	gyrA-S83F/gyrA-D87G	0	prt-C249C	0	0	0	0	India	2016	-
SRR7475326	SRR7475326	2.3.3	gyrA-S83F	0	prt-C249C	0	0	0	0	Asian continent	2017	-
SRR7480194	SRR7480194	2.4.4	gyrA-S83F	0	0	0	0	0	0	Bangladesh	2017	-
SRR7480209	SRR7480209	2.4.5	gyrA-S83Y	wzx-G329D	0	0	0	0	0	Pakistan	2018	-
SRR7480380	SRR7480380	2.4.2	gyrA-S83F	wzx-G329D	0	0	0	0	rmlD-G262S	India	2017	-
SRR7480425	SRR7480425	2.4.4	gyrA-S83Y	wzx-G329D	0	0	0	0	0	Pakistan	2017	-
SRR7495484	SRR7495484	2.4.4	gyrA-S83Y	wzx-G329D	0	0	0	0	0	Unknown	2016	-
SRR7495794	SRR7495794	2.4.1	gyrA-S83F	0	0	0	0	0	0	India	2018	-
SRR7495800	SRR7495800	2.3.3	gyrA-S83F	0	prt-C249C	0	0	0	0	India	2016	-
SRR7501739	SRR7501739	2.3.3	gyrA-S83F	0	prt-C249C	0	0	0	0	Pakistan	2017	-
SRR7516677	SRR7516677	2.4.4	gyrA-S83Y	0	0	0	0	0	0	Unknown	2017	-
SRR7516738	SRR7516738	2.4.4	gyrA-S83Y	wzx-G329D	0	0	0	0	0	Pakistan	2018	-
SRR7522888	SRR7522888	2.4.6	gyrA-S83F	0	0	0	0	0	0	India	2017	-
SRR7523758	SRR7523758	2.3.2	gyrA-S83F	wzx-G329D	0	0	0	0	0	India	2018	-
SRR7523831	SRR7523831	2.4.2	gyrA-S83F	wzx-G329D	0	0	0	0	rmlD-G262S	India	2018	-
SRR7527784	SRR7527784	2.3.3	gyrA-S83F	0	prt-C249C	0	0	0	0	Cambodia, India, Laos, Thailand, Viet Nam	2018	-
SRR7528147	SRR7528147	2.3	gyrA-D87G	0	0	0	0	0	0	Pakistan	2016	-
SRR7533295	SRR7533295	2.4.1	gyrA-S83F	0	0	0	0	0	0	India	2018	-
SRR7533392	SRR7533392	2.4.3	gyrA-S83F	wzx-G329D	0	0	0	0	0	India	2017	-
SRR7533394	SRR7533394	2.4.5	gyrA-S83F	wzx-G329D	0	0	0	0	0	Pakistan	2016	-
SRR7533439	SRR7533439	2.4.3	gyrA-S83F	wzx-G329D	0	0	0	0	0	India	2017	-
SRR7538765	SRR7538765	2.3.3	gyrA-S83F	wzx-G329D	prt-C249C	0	0	0	0	India	2018	-
SRR7538800	SRR7538800	2.3.4	gyrA-S83Y	0	0	0	0	0	0	India	2017	-
SRR7538884	SRR7538884	2.3.4	gyrA-S83Y	wzx-G329D	0	0	0	0	0	England	2016	-
SRR7828295	SRR7828295	2.3.2	gyrA-S83F	0	0	0	0	0	0	Yemen	2018	-
SRR7828374	SRR7828374	2.3.3	gyrA-S83F	0	prt-C249C	0	0	0	0	Bangladesh	2018	-
SRR7828406	SRR7828406	2.3.3	gyrA-S83F	0	prt-C249C	0	0	0	0	Pakistan	2018	-
SRR7828453	SRR7828453	2.4.2	gyrA-S83F	wzx-G329D	0	0	0	0	rmlD-G262S	India	2018	-
SRR7828460	SRR7828460	2.3.2	gyrA-S83F	wzx-G329D	0	0	0	0	0	India	2018	-
SRR7828513	SRR7828513	2.3.1	gyrA-S83F	0	0	0	0	0	0	Cambodia	2018	-
SRR7841320	SRR7841320	2.3.2	gyrA-S83Y	wzx-G329D	0	0	0	0	0	India	2018	-
SRR7841593	SRR7841593	2.3.3	gyrA-S83F	wzx-G329D	prt-C249C	0	0	0	0	India	2016	-
SRR7841617	SRR7841617	2.3.3	gyrA-S83F	wzx-G329D	prt-C249C	0	0	0	0	Pakistan	2018	-
SRR7842452	SRR7842452	2.3.1	gyrA-S83F	wzx-G329D	0	0	0	0	0	Cambodia, Vietnam	2017	-
SRR7850592	SRR7850592	2.3.4	gyrA-S83Y	wzx-G329D	0	0	0	0	0	India	2018	-
SRR7867004	SRR7867004	2.3.3	gyrA-S83F	wzx-G329D	prt-C249C	0	0	0	0	Pakistan	2018	-
SRR7867137	SRR7867137	2.3.4	gyrA-S83Y	wzx-G329D	0	0	0	0	0	India	2018	-
SRR7867173	SRR7867173	2.4.1	gyrA-S83F	0	0	0	0	0	0	India	2018	-
SRR7867178	SRR7867178	2.4.4	gyrA-S83F	wzx-G329D	0	0	0	0	0	Bangladesh	2018	-
SRR7873858	SRR7873858	2.4.1	gyrA-S83F	0	0	0	0	0	0	India	2018	-
SRR7873946	SRR7873946	2.4.2	gyrA-S83F	wzx-G329D	0	0	0	0	rmlD-G262S	India	2018	-
SRR7873969	SRR7873969	2.4.2	gyrA-S83F	0	0	0	0	0	rmlD-G262S	India	2018	-
SRR7873974	SRR7873974	2.3.2	gyrA-S83F	wzx-G329D	0	0	0	0	0	Unknown	2017	-
SRR7879347	SRR7879347	2.4.6	gyrA-S83F	0	0	0	0	0	0	Pakistan	2017	-
SRR7879543	SRR7879543	2.3.2	gyrA-S83F	0	0	0	0	0	0	India	2016	-
SRR7879612	SRR7879612	2.3.2	gyrA-S83F	0	0	0	0	0	0	Myanmar	2018	-
SRR7885216	SRR7885216	2.4.4	gyrA-S83F	wzx-G329D	0	0	0	0	0	Bangladesh	2017	-
SRR7890400	SRR7890400	2.3.2	gyrA-S83Y	wzx-G329D	0	0	0	0	0	India	2016	-
SRR7890478	SRR7890478	2.3.3	gyrA-S83F/gyrA-D87G	0	0	0	0	0	0	Unknown	2017	-
SRR7890532	SRR7890532	2.3.3	gyrA-S83F	0	prt-C249C	0	0	0	0	India	2018	-
SRR7892164	SRR7892164	2.3.3	gyrA-S83F	wzx-G329D	prt-C249C	0	0	0	0	Pakistan	2016	-
SRR7892173	SRR7892173	2.4.4	gyrA-S83F	0	0	0	0	0	0	Bangladesh	2017	-
SRR7903030	SRR7903030	2.3.3	gyrA-S83F	0	prt-C249C	0	0	0	0	Bangladesh	2017	-
SRR7903042	SRR7903042	2.3.4	gyrA-S83Y	wzx-G329D	0	0	0	0	0	India	2016	-
SRR7910403	SRR7910403	2.3.3	gyrA-S83F	0	prt-C249C	0	0	0	0	Pakistan	2017	-
SRR7911396	SRR7911396	2.0.1	gyrA-S83F/gyrA-D87G	wzx-G329D	0	0	0	0	0	Pakistan	2016	-
SRR7911519	SRR7911519	2.4.1	gyrA-S83F	0	0	0	0	0	0	India	2018	-
SRR7961988	SRR7961988	2.4.2	gyrA-S83F	0	0	0	0	0	rmlD-G262S	India	2018	-
SRR7962231	SRR7962231	2.3.3	gyrA-S83F	wzx-G329D	prt-C249C	0	0	0	0	Pakistan	2018	-
SRR7962243	SRR7962243	2.4.9	gyrA-S83F	0	0	0	0	0	0	India	2018	-
SRR7962284	SRR7962284	2.3.2	gyrA-S83F	0	0	0	0	0	0	India	2018	-
SRR7962320	SRR7962320	2.4.4	gyrA-S83F	0	0	0	0	0	0	Bangladesh	2018	-
SRR7962325	SRR7962325	2.3.3	gyrA-S83F	wzx-G329D	prt-C249C	0	0	0	0	Pakistan	2018	-
SRR7997050	SRR7997050	2.4.3	gyrA-S83F	wzx-G329D	0	0	0	0	0	India	2018	-
SRR7997113	SRR7997113	2.4.5	gyrA-S83F	0	0	0	0	0	0	Pakistan	2018	-
SRR7997194	SRR7997194	2.4.2	gyrA-S83F	0	0	0	0	0	rmlD-G262S	India	2018	-
SRR7998236	SRR7998236	2.3.3	gyrA-S83F	0	prt-C249C	0	0	0	0	Pakistan	2016	-
SRR8084192	SRR8084192	1.2.2	gyrA-S83F	0	0	0	rmlC-E157K	0	0	India	2018	-
SRR8097922	SRR8097922	2.3.2	gyrA-S83F	0	0	0	0	0	0	India	2018	-
SRR8098368	SRR8098368	2.3.4	gyrA-S83Y	0	0	0	0	0	0	India	2018	-
SRR8098423	SRR8098423	2.3.3	gyrA-S83F	0	prt-C249C	0	0	0	0	Pakistan	2018	-
SRR8106758	SRR8106758	2.3.4	gyrA-S83Y	0	0	0	0	0	0	India	2018	-
SRR8116997	SRR8116997	1.2.2	gyrA-S83F	0	0	0	rmlC-E157K	0	0	India	2018	-
SRR8117041	SRR8117041	2.4.5	gyrA-S83Y	wzx-G329D	0	0	0	0	0	Pakistan	2018	-
SRR8118201	SRR8118201	2.4.6	gyrA-S83F	0	0	0	0	0	0	Pakistan	2018	-
SRR8131530	SRR8131530	2.4.5	gyrA-S83Y	0	0	0	0	0	0	Pakistan	2018	-
SRR8131531	SRR8131531	1.2.2	gyrA-S83Y	0	0	0	rmlC-E157K	0	0	Bangladesh	2018	-
SRR8131540	SRR8131540	2.3.3	gyrA-S83F	wzx-G329D	prt-C249C	0	0	0	0	Pakistan	2018	-
SRR8131576	SRR8131576	2.3.3	gyrA-S83F	wzx-G329D	prt-C249C	0	0	0	0	Pakistan	2018	-
SRR8137388	SRR8137388	2.4.2	gyrA-S83F	0	0	0	0	0	rmlD-G262S	India	2018	-
SRR8149392	SRR8149392	2.4.5	gyrA-S83Y	0	0	0	0	0	0	Pakistan	2018	-
SRR8166247	SRR8166247	2.4.2	gyrA-S83F	wzx-G329D	0	0	0	0	rmlD-G262S	India, Pakistan	2018	-
SRR8186068	SRR8186068	1.2.2	gyrA-S83Y	0	0	0	rmlC-E157K	0	0	Bangladesh	2018	-
SRR8201782	SRR8201782	2.3.3	gyrA-S83F	0	prt-C249C	0	0	0	0	Pakistan	2018	-
SRR8239887	SRR8239887	2.4.4	gyrA-S83F	0	0	0	0	0	0	Bangladesh	2018	-
SRR8249718	SRR8249718	2.3.3	gyrA-S83F	0	prt-C249C	0	0	0	0	Bangladesh	2018	-
SRR8249723	SRR8249723	2.4.4	gyrA-S83F	wzx-G329D	0	0	0	0	0	India	2018	-
SRR8249738	SRR8249738	2.3.3	gyrA-S83F	wzx-G329D	prt-C249C	0	0	0	0	Pakistan	2018	-
SRR8258159	SRR8258159	2.4.5	gyrA-S83F	wzx-G329D	0	0	0	0	0	India	2018	-
SRR8272607	SRR8272607	2.4.4	gyrA-S83F	wzx-G329D	0	0	0	0	0	Bangladesh	2017	-
SRR8272629	SRR8272629	2.3.3	gyrA-S83F	0	prt-C249C	0	0	0	0	Pakistan	2018	-
SRR8281173	SRR8281173	2.3	gyrA-S83Y	0	0	0	0	0	0	Pakistan	2018	-
SRR8288227	SRR8288227	2.4.6	0	wzx-G329D	0	0	0	0	0	India	2018	-
SRR8292179	SRR8292179	2.4.5	gyrA-S83Y	0	0	0	0	0	0	Pakistan	2018	-
SRR8293571	SRR8293571	2.3.1	gyrA-S83F	wzx-G329D	0	0	0	0	0	Cambodia, Thailand, Viet Nam	2018	-
SRR8293595	SRR8293595	2.4.4	gyrA-S83F	wzx-G329D	0	0	0	0	0	India	2018	-
SRR8293793	SRR8293793	2.3.2	gyrA-S83Y	0	0	0	0	0	0	India	2018	-
SRR8300446	SRR8300446	2.3.2	gyrA-S83F	0	0	0	0	0	0	India	2018	-
SRR8307292	SRR8307292	2.3.2	gyrA-S83F	wzx-G329D	0	0	0	0	0	India	2018	-
SRR8325472	SRR8325472	2.4.4	gyrA-S83Y	wzx-G329D	0	0	0	0	0	Pakistan	2018	-
SRR8325502	SRR8325502	2.3.3	gyrA-S83F	0	prt-C249C	0	0	0	0	Pakistan	2018	-
SRR8361482	SRR8361482	2.4.4	gyrA-S83F	0	0	0	0	0	0	Bangladesh	2018	-
SRR8364477	SRR8364477	2.3.4	gyrA-S83Y	0	0	0	0	0	0	India	2018	-
SRR8367052	SRR8367052	2.4.8	gyrA-S83F	0	0	0	0	0	0	India	2018	-
SRR8367055	SRR8367055	2.3	gyrA-S83Y	0	0	0	0	0	0	Pakistan	2018	-
SRR8369263	SRR8369263	2.4.5	gyrA-S83Y	0	0	0	0	0	0	Pakistan	2018	-
SRR8370543	SRR8370543	2.3.3	gyrA-S83F	0	prt-C249C	0	0	0	0	Bangladesh	2018	-
SRR8380060	SRR8380060	2.4.4	gyrA-S83F	wzx-G329D	0	0	0	0	0	Bangladesh	2018	-
SRR8380677	SRR8380677	2.3.3	gyrA-S83F	0	prt-C249C	0	0	0	0	India	2018	-
SRR8382013	SRR8382013	2.4	gyrA-S83F	0	0	0	0	0	0	Pakistan	2018	-
SRR8401404	SRR8401404	2.3.3	gyrA-S83F	wzx-G329D	prt-C249C	0	0	0	0	Pakistan	2019	-
SRR8419401	SRR8419401	2.3.4	gyrA-S83Y	0	0	0	0	0	0	India	2019	-
SRR8419402	SRR8419402	2.4.4	gyrA-S83F	wzx-G329D	0	0	0	0	0	Bangladesh	2019	-
SRR8429912	SRR8429912	2.3.4	gyrA-S83Y	0	0	0	0	0	0	India	2019	-
SRR8429960	SRR8429960	2.3.2	gyrA-S83F	0	0	0	0	0	0	India	2019	-
SRR8445025	SRR8445025	2.3.3	gyrA-S83F	wzx-G329D	prt-C249C	0	0	0	0	Bangladesh	2019	-
SRR8448316	SRR8448316	2.4.4	gyrA-S83Y	0	0	0	0	0	0	Pakistan	2019	-
SRR8452335	SRR8452335	2.3.2	gyrA-S83F	0	0	0	0	0	0	Thailand	2019	-
SRR8474063	SRR8474063	2.3.4	gyrA-S83Y	wzx-G329D	0	0	0	0	0	India	2019	-
SRR8484187	SRR8484187	2.4.2	gyrA-S83F	0	0	0	0	0	rmlD-G262S	India	2019	-
SRR8484222	SRR8484222	2.3.3	gyrA-S83F	0	prt-C249C	0	0	0	0	Pakistan	2018	-
SRR8485040	SRR8485040	2.4.4	gyrA-S83F	0	0	0	0	0	0	Bangladesh	2018	-
SRR8490836	SRR8490836	2.4.4	gyrA-S83F	0	0	0	0	0	0	India	2018	-
SRR8490848	SRR8490848	2.4.9	gyrA-S83F	0	0	0	0	0	0	India	2018	-
SRR8492299	SRR8492299	1.1	0	0	0	0	0	0	0	England	2018	-
SRR8492375	SRR8492375	2.3.2	gyrA-S83F	wzx-G329D	0	0	0	0	0	India	2018	-
SRR8492466	SRR8492466	2.4	gyrA-S83F	wzx-G329D	0	0	0	0	0	Pakistan	2019	-
SRR8492490	SRR8492490	2.3.3	gyrA-S83F	0	prt-C249C	0	0	0	0	Bangladesh	2018	-
SRR8499061	SRR8499061	2.4.6	gyrA-S83F	wzx-G329D	0	0	0	0	0	India	2018	-
SRR8499155	SRR8499155	2.4	gyrA-S83F	0	0	0	0	0	0	Pakistan	2018	-
SRR8499278	SRR8499278	2.3.3	gyrA-S83F	wzx-G329D	prt-C249C	0	0	0	0	India	2018	-
SRR8503799	SRR8503799	2.3.3	gyrA-S83F	0	prt-C249C	0	0	0	0	India	2018	-
SRR8503961	SRR8503961	2.3.3	gyrA-S83F	wzx-G329D	prt-C249C	0	0	0	0	India	2018	-
SRR8503981	SRR8503981	2.3.4	gyrA-S83Y	0	0	0	0	0	0	England	2018	-
SRR8508931	SRR8508931	2.3.2	gyrA-S83F	wzx-G329D	0	0	0	0	0	India	2018	-
SRR8509175	SRR8509175	2.3.3	gyrA-S83F	wzx-G329D	prt-C249C	0	0	0	0	India	2018	-
SRR8509249	SRR8509249	2.3.3	gyrA-S83F	wzx-G329D	prt-C249C	0	0	0	0	Pakistan	2018	-
SRR8509405	SRR8509405	2.4.2	gyrA-S83F	wzx-G329D	0	0	0	0	rmlD-G262S	India	2019	-
SRR8514532	SRR8514532	2.3.3	gyrA-S83F	0	prt-C249C	0	0	0	0	India	2018	-
SRR8514746	SRR8514746	2.3.3	gyrA-S83F	0	prt-C249C	0	0	0	0	India	2018	-
SRR8514755	SRR8514755	2.3.3	gyrA-S83F	wzx-G329D	prt-C249C	0	0	0	0	Unknown	2018	-
SRR8515758	SRR8515758	2.3.3	gyrA-S83F	wzx-G329D	prt-C249C	0	0	0	0	Bangladesh	2018	-
SRR8523798	SRR8523798	2.4.3	gyrA-S83F	wzx-G329D	0	0	0	0	0	India	2018	-
SRR8523828	SRR8523828	2.4.5	gyrA-S83Y	wzx-G329D	0	0	0	0	0	Pakistan	2018	-
SRR8523865	SRR8523865	2.3.1	gyrA-S83F	wzx-G329D	0	0	0	0	0	Unknown	2017	-
SRR8524483	SRR8524483	2.3.2	gyrA-S83F	0	0	0	0	0	0	India	2018	-
SRR8524504	SRR8524504	2.3.3	gyrA-S83F	0	prt-C249C	0	0	0	0	India	2018	-
SRR8524615	SRR8524615	2.4.3	gyrA-S83F	0	0	0	0	0	0	India	2017	-
SRR8524630	SRR8524630	2.3.3	gyrA-S83F	0	prt-C249C	0	0	0	0	India	2017	-
SRR8524730	SRR8524730	2.4.1	gyrA-S83F	0	0	0	0	rmlB-H176Y	0	India	2017	-
SRR8526031	SRR8526031	2.3.1	gyrA-S83F	wzx-G329D	0	0	0	0	0	Unknown	2018	-
SRR8526037	SRR8526037	2.3.3	gyrA-S83F	0	prt-C249C	0	0	0	0	India	2018	-
SRR8526090	SRR8526090	2.4	gyrA-S83F	wzx-G329D	0	0	0	0	0	England	2017	-
SRR8526106	SRR8526106	2.3.3	gyrA-S83F	wzx-G329D	prt-C249C	0	0	0	0	India	2017	-
SRR8528435	SRR8528435	2.3.3	gyrA-S83F	0	prt-C249C	0	0	0	0	Pakistan	2017	-
SRR8528669	SRR8528669	2.3.2	gyrA-S83F	0	0	0	0	0	0	India	2017	-
SRR8528746	SRR8528746	2.4.2	gyrA-S83F	0	0	0	0	0	rmlD-G262S	India	2017	-
SRR8528786	SRR8528786	2.3.3	gyrA-S83F	wzx-G329D	prt-C249C	0	0	0	0	Pakistan	2017	-
SRR8543150	SRR8543150	2.4.4	gyrA-S83Y	0	0	0	0	0	0	Pakistan	2019	-
SRR8543286	SRR8543286	2.3.3	gyrA-S83F	0	prt-C249C	0	0	0	0	Pakistan	2017	-
SRR8548650	SRR8548650	2.3.4	gyrA-S83Y	0	0	0	0	0	0	India	2019	-
SRR8548685	SRR8548685	2.3.2	gyrA-S83F/gyrA-D87N	wzx-G329D	0	0	0	0	0	India	2017	-
SRR8548719	SRR8548719	2.3.3	gyrA-S83F	wzx-G329D	prt-C249C	0	0	0	0	Pakistan	2017	-
SRR8548727	SRR8548727	2.3.4	gyrA-S83Y	0	0	0	0	0	0	India	2017	-
SRR8548880	SRR8548880	2.3.2	gyrA-S83F	wzx-G329D	0	0	0	0	0	India	2019	-
SRR8548907	SRR8548907	2.4	gyrA-S83F	wzx-G329D	0	0	0	0	0	Pakistan	2019	-
SRR8548924	SRR8548924	2.3.3	gyrA-S83F	wzx-G329D	prt-C249C	0	0	0	0	Pakistan	2019	-
SRR8554072	SRR8554072	2.4.7	gyrA-S83F	wzx-G329D	0	0	0	0	0	India	2017	-
SRR8568429	SRR8568429	2.4.4	gyrA-S83Y	wzx-G329D	0	0	0	0	0	Pakistan	2017	-
SRR8568678	SRR8568678	2.3.2	gyrA-S83Y	0	0	0	0	0	0	Unknown	2017	-
SRR8568735	SRR8568735	2.3.3	gyrA-S83F	0	prt-C249C	0	0	0	0	Pakistan	2017	-
SRR8585037	SRR8585037	2.4.4	gyrA-S83F	wzx-G329D	0	0	0	0	0	Bangladesh	2017	-
SRR8585042	SRR8585042	2.3.3	gyrA-S83F	0	prt-C249C	0	0	0	0	Bangladesh	2019	-
SRR8636198	SRR8636198	2.3.4	gyrA-S83Y	wzx-G329D	0	0	0	0	0	India	2019	-
SRR8636395	SRR8636395	2.4.2	gyrA-S83F	0	0	0	0	0	rmlD-G262S	India	2019	-
SRR8637704	SRR8637704	2.3.2	gyrA-S83F	0	0	0	0	0	0	India	2019	-
SRR8638114	SRR8638114	2.3.3	gyrA-S83F	wzx-G329D	prt-C249C	0	0	0	0	Pakistan	2019	-
SRR8638515	SRR8638515	2.3.2	gyrA-S83F	0	0	0	0	0	0	India	2017	-
SRR8638518	SRR8638518	2.4.2	gyrA-S83F	0	0	0	0	0	rmlD-G262S	India	2017	-
SRR8648259	SRR8648259	2.3.3	gyrA-S83F	wzx-G329D	prt-C249C	0	0	0	0	India	2019	-
SRR8648295	SRR8648295	2.3.4	gyrA-S83Y	0	0	0	0	0	0	India	2019	-
SRR8648311	SRR8648311	2.3.3	gyrA-S83F	wzx-G329D	prt-C249C	0	0	0	0	India	2019	-
SRR8648333	SRR8648333	2.4.3	gyrA-S83F	wzx-G329D	0	0	0	0	0	India	2017	-
SRR8650262	SRR8650262	2.4.2	gyrA-S83F	wzx-G329D	0	0	0	0	rmlD-G262S	India, Philippines	2016	-
SRR8650354	SRR8650354	2.4.2	gyrA-S83F	0	0	0	0	0	rmlD-G262S	India	2016	-
SRR8653400	SRR8653400	2.3.3	gyrA-S83F	0	prt-C249C	0	0	0	0	India	2019	-
SRR8657035	SRR8657035	2.4.2	gyrA-S83F	0	0	0	0	0	rmlD-G262S	India	2016	-
SRR8657039	SRR8657039	2.3.2	gyrA-S83F	0	0	0	0	0	0	India	2016	-
SRR8658060	SRR8658060	2.3.3	gyrA-S83F	0	prt-C249C	0	0	0	0	Pakistan	2016	-
SRR8658172	SRR8658172	2.4.2	gyrA-S83F	0	0	0	0	0	rmlD-G262S	India	2016	-
SRR8658192	SRR8658192	2.3.3	gyrA-S83F	0	prt-C249C	0	0	0	0	India, Vietnam	2016	-
SRR8661039	SRR8661039	2.3.3	gyrA-S83F	wzx-G329D	prt-C249C	0	0	0	0	India	2016	-
SRR8661078	SRR8661078	2.4.4	gyrA-S83F	wzx-G329D	0	0	0	0	0	Bangladesh	2016	-
SRR8661084	SRR8661084	2.4.4	gyrA-S83F	0	0	0	0	0	0	Bangladesh	2016	-
SRR8667399	SRR8667399	2.3.3	gyrA-S83F	0	prt-C249C	0	0	0	0	Pakistan	2016	-
SRR8667449	SRR8667449	2.4.4	gyrA-S83Y	wzx-G329D	0	0	0	0	0	Pakistan	2016	-
SRR8691665	SRR8691665	2.4.2	gyrA-S83F	wzx-G329D	0	0	0	0	rmlD-G262S	India	2019	-
SRR8698052	SRR8698052	2.3.3	gyrA-S83F	0	prt-C249C	0	0	0	0	Unknown	2016	-
SRR8698203	SRR8698203	2.4	0	wzx-G329D	0	0	0	0	0	Unknown	2016	-
SRR8698404	SRR8698404	2.3.3	gyrA-S83F/gyrA-D87G	wzx-G329D	prt-C249C	0	0	0	0	India	2016	-
SRR8701043	SRR8701043	2.3.2	gyrA-S83Y	0	0	0	0	0	0	Unknown	2016	-
SRR8701082	SRR8701082	2.4.2	gyrA-S83F	0	0	0	0	0	rmlD-G262S	Unknown	2016	-
SRR8701098	SRR8701098	2.3.3	gyrA-S83F	wzx-G329D	prt-C249C	0	0	0	0	Bangladesh	2016	-
SRR8703600	SRR8703600	2.3.2	gyrA-S83F	0	0	0	0	0	0	India	2016	-
SRR8703603	SRR8703603	2.4.3	gyrA-S83F	wzx-G329D	0	0	0	0	0	Asian continent	2016	-
SRR8704977	SRR8704977	2.4.3	gyrA-S83F	0	0	0	0	0	0	India	2016	-
SRR8706127	SRR8706127	2.3.3	gyrA-S83F	0	prt-C249C	0	0	0	0	Unknown	2016	-
SRR8717113	SRR8717113	2.4.5	gyrA-S83Y	0	0	0	0	0	0	Pakistan	2019	-
SRR8717169	SRR8717169	2.3.3	gyrA-S83F	0	prt-C249C	0	0	0	0	Pakistan	2016	-
SRR8724938	SRR8724938	2.4.2	gyrA-S83F	0	0	0	0	0	rmlD-G262S	India	2019	-
SRR8738274	SRR8738274	2.4.3	gyrA-S83F	0	0	0	0	0	0	India	2019	-
SRR8746756	SRR8746756	2.4	gyrA-S83F	wzx-G329D	0	0	0	0	0	Pakistan	2019	-
SRR8748714	SRR8748714	2.3.4	gyrA-S83Y	wzx-G329D	0	0	0	0	0	India	2019	-
SRR8797033	SRR8797033	2.4.6	gyrA-S83F	wzx-G329D	0	0	0	0	0	India	2019	-
SRR8820145	SRR8820145	2.4.1	gyrA-S83F	0	0	0	0	rmlB-H176Y	0	India	2019	-
SRR8820631	SRR8820631	2.4.5	gyrA-S83Y	wzx-G329D	0	0	0	0	0	Pakistan	2019	-
SRR8820636	SRR8820636	2.3.3	gyrA-S83F	0	prt-C249C	0	0	0	0	India	2019	-
SRR8839578	SRR8839578	2.4.2	gyrA-S83F	0	0	0	0	0	rmlD-G262S	India	2019	-
SRR8856687	SRR8856687	2.4.6	gyrA-S83F	0	0	0	0	0	0	India	2019	-
SRR8856689	SRR8856689	2.4.6	gyrA-S83F	0	0	0	0	0	0	India	2019	-
SRR8863368	SRR8863368	2.3.3	gyrA-S83F	0	prt-C249C	0	0	0	0	Pakistan	2019	-
SRR8873655	SRR8873655	2.4.2	gyrA-S83F	0	0	0	0	0	rmlD-G262S	India	2019	-
SRR8879014	SRR8879014	2.3.3	gyrA-S83F	wzx-G329D	prt-C249C	0	0	0	0	Pakistan	2019	-
SRR8893157	SRR8893157	2.3.3	gyrA-S83F	wzx-G329D	prt-C249C	0	0	0	0	Pakistan	2019	-
SRR8893678	SRR8893678	2.4	gyrA-S83F	0	0	0	0	0	0	Pakistan	2019	-
SRR8916092	SRR8916092	2.3.3	gyrA-S83F	0	prt-C249C	0	0	0	0	Bangladesh	2019	-
SRR8916309	SRR8916309	2.4.2	gyrA-S83F	0	0	0	0	0	rmlD-G262S	India	2019	-
SRR8916313	SRR8916313	2.3.3	gyrA-S83F	0	prt-C249C	0	0	0	0	India	2019	-
SRR8916331	SRR8916331	2.3.3	gyrA-S83F	0	prt-C249C	0	0	0	0	Pakistan	2019	-
SRR8916332	SRR8916332	2.3.3	gyrA-S83F	0	prt-C249C	0	0	0	0	Bangladesh	2019	-
SRR8934776	SRR8934776	2.3.4	gyrA-S83Y	0	0	0	0	0	0	India	2019	-
SRR8952507	SRR8952507	2.4.8	gyrA-S83F	0	0	0	0	0	0	Unknown	2019	-
SRR8997921	SRR8997921	2.4.5	gyrA-S83Y	0	0	0	0	0	0	Pakistan	2019	-
SRR8997924	SRR8997924	2.4.6	gyrA-S83F	wzx-G329D	0	0	0	0	0	Pakistan	2019	-
SRR9050545	SRR9050545	2.3.3	gyrA-S83F	wzx-G329D	prt-C249C	0	0	0	0	India	2019	-
SRR9050557	SRR9050557	2.3.4	gyrA-S83Y	0	0	0	0	0	0	India	2019	-
SRR9050572	SRR9050572	2.3.4	gyrA-S83Y	0	0	0	0	0	0	India	2019	-
SRR9088905	SRR9088905	2.3.3	gyrA-S83F	0	prt-C249C	0	0	0	0	Bangladesh	2019	-
SRR9260666	SRR9260666	2.4.6	gyrA-S83F	0	0	0	0	0	0	Thailand	2019	-
SRR9260987	SRR9260987	2.3.3	gyrA-S83F	0	prt-C249C	0	0	0	0	Pakistan	2019	-
SRR9261061	SRR9261061	2.3.2	gyrA-S83F	wzx-G329D	0	0	0	0	0	India	2019	-
SRR9261064	SRR9261064	2.4.6	gyrA-S83F	0	0	0	0	0	0	Pakistan	2019	-
SRR9261127	SRR9261127	2.4.2	gyrA-S83F	wzx-G329D	0	0	0	0	rmlD-G262S	India	2019	-
SRR9261136	SRR9261136	2.3.3	gyrA-S83F	0	prt-C249C	0	0	0	0	Pakistan	2019	-
SRR9261354	SRR9261354	2.3.3	gyrA-S83F	0	prt-C249C	0	0	0	0	Pakistan	2019	-
SRR9261374	SRR9261374	2.4.4	gyrA-S83Y	0	0	0	0	0	0	Pakistan	2019	-
SRR9261516	SRR9261516	2.3.1	gyrA-S83F	wzx-G329D	0	0	0	0	0	Cambodia	2019	-
SRR9261518	SRR9261518	2.3.3	gyrA-S83F	wzx-G329D	prt-C249C	0	0	0	0	Pakistan	2019	-
SRR9261528	SRR9261528	2.4.2	gyrA-S83F	wzx-G329D	0	0	0	0	rmlD-G262S	India	2019	-
SRR9261530	SRR9261530	2.3.1	0	wzx-G329D	0	0	0	0	0	Malaysia	2019	-
SRR9261554	SRR9261554	2.3.3	gyrA-S83F	wzx-G329D	prt-C249C	0	0	0	0	India	2019	-
SRR9261564	SRR9261564	2.4.6	gyrA-S83F	0	0	0	0	0	0	Thailand	2019	-
SRR9273861	SRR9273861	2.3.4	gyrA-S83Y	wzx-G329D	0	0	0	0	0	India	2019	-
SRR9273950	SRR9273950	2.3.3	gyrA-S83F	wzx-G329D	prt-C249C	0	0	0	0	Pakistan	2019	-
SRR9273980	SRR9273980	2.3	gyrA-S83Y	0	0	0	0	0	0	Pakistan	2019	-
SRR9273994	SRR9273994	2.3.4	gyrA-S83Y	wzx-G329D	0	0	0	0	0	India	2019	-
SRR9274144	SRR9274144	2.3.4	gyrA-S83Y	0	0	0	0	0	0	India	2019	-
SRR9274321	SRR9274321	2.4.3	gyrA-S83F	wzx-G329D	0	0	0	0	0	India	2019	-
SRR9274329	SRR9274329	2.3.2	gyrA-S83Y	wzx-G329D	0	0	0	0	0	India	2019	-
SRR9274361	SRR9274361	2.3.4	gyrA-S83Y	0	0	0	0	0	0	India	2019	-
SRR9274363	SRR9274363	2.3	gyrA-S83Y	0	0	0	0	0	0	Pakistan	2019	-
SRR9287408	SRR9287408	2.3.4	gyrA-S83Y	0	0	0	0	0	0	India, Thailand	2019	-
SRR9287455	SRR9287455	2.3.3	gyrA-S83F	wzx-G329D	prt-C249C	0	0	0	0	Pakistan	2019	-
SRR9287510	SRR9287510	2.3.3	gyrA-S83F	wzx-G329D	prt-C249C	0	0	0	0	Pakistan	2019	-
SRR9287515	SRR9287515	2.3.4	gyrA-S83Y	0	0	0	0	0	0	India	2019	-
SRR9287751	SRR9287751	2.4.2	gyrA-S83F	wzx-G329D	0	0	0	0	rmlD-G262S	India	2019	-
SRR9287761	SRR9287761	2.4.4	gyrA-S83Y	wzx-G329D	0	0	0	0	0	Pakistan	2019	-
SRR9287769	SRR9287769	2.3.4	gyrA-S83Y	0	0	0	0	0	0	India	2019	-
SRR9287777	SRR9287777	2.3.3	gyrA-S83F	0	prt-C249C	0	0	0	0	Pakistan	2019	-
SRR9287801	SRR9287801	2.4.1	gyrA-S83F	0	0	0	0	rmlB-H176Y	0	India	2019	-
SRR9298890	SRR9298890	2.3.3	gyrA-S83F	wzx-G329D	prt-C249C	0	0	0	0	Pakistan	2019	-
SRR9298909	SRR9298909	2.4.2	gyrA-S83F	wzx-G329D	0	0	0	0	rmlD-G262S	India	2019	-
SRR9306553	SRR9306553	2.3.3	gyrA-S83F	wzx-G329D	prt-C249C	0	0	0	0	Pakistan	2019	-
SRR9321961	SRR9321961	2.3.3	gyrA-S83F	wzx-G329D	prt-C249C	0	0	0	0	Pakistan	2019	-
SRR9322964	SRR9322964	1.2.2	gyrA-S83F	0	0	0	rmlC-E157K	0	0	India	2019	-
SRR9322974	SRR9322974	2.3.3	gyrA-S83F	wzx-G329D	prt-C249C	0	0	0	0	Pakistan	2019	-
SRR9322980	SRR9322980	2.4.6	gyrA-S83F	0	0	0	0	0	0	Pakistan	2019	-
SRR9422679	SRR9422679	2.4.4	gyrA-S83Y	wzx-G329D	0	0	0	0	0	Pakistan	2019	-
SRR9595217	SRR9595217	2.3.3	gyrA-S83F	wzx-G329D	prt-C249C	0	0	0	0	India	2019	-
SRR9613219	SRR9613219	2.4.1	gyrA-S83F	0	0	0	0	rmlB-H176Y	0	India	2019	-
SRR9678264	SRR9678264	2.3.3	gyrA-S83F	wzx-G329D	prt-C249C	0	0	0	0	India	2019	-
SRR9719483	SRR9719483	2.4.2	gyrA-S83F	wzx-G329D	0	0	0	0	rmlD-G262S	India	2019	-
SRR9722298	SRR9722298	2.4.6	gyrA-S83F	0	0	0	0	0	0	Pakistan	2019	-
SRR9826969	SRR9826969	2.4.4	gyrA-S83F	0	0	0	0	0	0	Bangladesh	2019	-
SRR9944995	SRR9944995	2.3.2	gyrA-S83F	0	0	0	0	0	0	India	2019	-
SRR9961994	SRR9961994	2.3.3	gyrA-S83F	0	prt-C249C	0	0	0	0	Pakistan	2019	-
